# Supplementary material for: Comparative cytological and transcriptome analyses of ny2 mutant delayed degeneration of tapetal cells and promotes abnormal microspore development in neo-tetraploid rice
Source: Front Plant Sci. 2023 Jul 17;14:1229870. doi: 10.3389/fpls.2023.1229870 (PMC10387629; doi:10.3389/fpls.2023.1229870)
Supplement: Supplementary file 2 [file Table_1.xlsx]

## Sheet: Table S1
Supplementary file 2: Table S1. Floret length during meiosis in H1 (WT) and ny2 (mutant) rice
Materials	Meiotic stage (mm)
H1(WT)	4.9 - 5.2
ny2(mutant)	4.9 - 5.2

## Sheet: Table S2
Supplementary file 2: Table S2. List of primers used for qRT-PCR analysis.
Gene Name	Forward primer	Reverse primer
OsABCG26	GCGGCCTATGTGACCCAA	GCAATGCTGACCCTCCTCTT
DPW	TATGTGAACGGACAGAGGCAA	CCGTGTCTCCTGTGGTCAAA
UTD1	TCAGGGTCAGGTGGAATTGA	CTGCGTAGCCGTAGAAGGATAT
OsHXK7	GGAAAGGAGAAACGGGTCG	TTGCCGCACAGGGAAAGA
TIP2	CGACGAGTCGGCCTTCATG	TCCTCCTTGGTGCGGTTGG
OsSTRL2	CCAGTGACATCATTCTTCCCAG	TGTAGGTGTAGGAGGTGAAAGGC
CYP703A3	TGAATCTCAGAGAGGTTCTTGGG	ACTCCATTGCTTCACCAGGG
TIP3	GGGTGTCAAAGCGGAAGTA	AGCGGAGCAGAGGCAATC
OsLecRK5	CCCCAACTCTTCATACGCC	GCAGAACCAACGACGACAA
EAT1	GACCTCTGGGACCGCATTTG	CTCAGCTCCATGTGGCCCTT
OsRAD51D	ATGCGACGGAGAACAAGC	CATAACAACACCCAACTGC
PRD1	GCAGTGACAGAGGGAATG	CAGTTGGAGCAATGAAAG
PAIR3	GGAAAGCGTCAAGTGGAA	TAGGTTGGCATGGCGTCT
Reference gene	CAAGATGATCTGCCGCAAATGC	TTTAACCAGTCCATGAACCCG

## Sheet: Table S3
	Supplementary file 2: Table S3. Mutations detected in the NY2 sequence of 121 rice materials
No.	Mutation type	No. of materials
1	G/G; TCGCCGCCCC/TCGCCGCCCC; CG/CG; C/C; C/C; T/T; G/G; CAT/CAT; TAG/TAG; TAG/TAG; T/T; C/C; C/C	44
2	G/G; T/T; CG/CG; C/C; C/C; T/T; G/G; C/C; */*; */*; T/T; C/C; C/C	23
3	G/G; TCGCCGCCCC/TCGCCGCCCC; CG/CG; C/C; C/C; T/T; T/T; ./.; T/T; T/T; G/G; CT/CT; C/C	16
4	G/G; TCGCCGCCCC/TCGCCGCCCC; CG/CG; C/C; C/C; T/T; T/T; CAT/CAT; TAG/TAG; TAG/TAG; G/G; CT/CT; C/C	12
5	G/G; TCGCCGCCCC/T; CG/CG; C/C; C/C; T/T; G/G; CAT/C; TAG/*; TAG/*; T/T; C/C; C/C	6
6	G/G; TCGCCGCCCC/TCGCCGCCCC; CG/CG; C/C; C/C; T/T; T/T; CAT/CAT; T/T; T/T; G/G; CT/CT; C/C	5
7	G/G; TCGCCGCCCC/TCGCCGCCCC; CG/CG; C/C; C/C; T/T; G/G; C/C; */*; */*; T/T; C/C; C/C	4
8	G/G; TCGCCGCCCC/TCGCCGCCCC; CG/CG; C/C; C/C; T/T; G/T; CAT/CAT; TAG/TAG; TAG/TAG; T/G; C/CT; C/C	2
9	G/G; TCGCCGCCCC/TCGCCGCCCC; CG/CG; C/T; C/C; T/TCGGGGAAATTAAAGACAACCGCGAAGTGCTCGC; G/G; CAT/CAT; TAG/TAG; TAG/TAG; T/T; C/C; C/C	1
10	G/G; TCGCCGCCCC/TCGCCGCCCC; CG/C; C/C; C/T; T/T; G/G; CAT/C; TAG/*; TAG/*; T/T; C/C; C/T	1
11	G/G; TCGCCGCCCC/TCGCCGCCCC; CG/CG; C/C; C/C; T/T; G/G; CAT/C; TAG/*; TAG/*; T/T; C/C; C/C	1
12	G/G; TCGCCGCCCC/TCGCCGCCCC; CG/CG; C/C; C/C; T/T; G/T; CAT/CAT; TAG/T; TAG/T; T/G; C/CT; C/C	1
13	G/G; TCGCCGCCCC/TCGCCGCCCC; CG/CG; C/C; C/C; T/T; G/T; CAT/CAT; TAG/TAG; TAG/TAG; T/T; C/C; C/C	1
14	G/G; TCGCCGCCCC/TCGCCGCCCC; CG/CG; C/C; ./.; T/T; T/T; CAT/CAT; T/T; T/T; G/G; CT/CT; C/C	1
15	G/G; TCGCCGCCCC/TCGCCGCCCC; CG/CG; C/C; C/C; T/T; T/T; CAT/CAT; TAG/TAG; TAG/TAG; T/G; C/CT; C/C	1
16	G/G; TCGCCGCCCC/TCGCCGCCCC; CG/CG; C/C; C/C; T/T; G/T; CAT/C; TAG/T; TAG/T; T/G; C/CT; C/C	1
17	G/A; TCGCCGCCCC/TCGCCGCCCC; CG/CG; C/C; C/C; T/T; G/G; C/C; */*; */*; T/T; C/C; C/C	1
	Note: No. 1-17 represent types of mutations that were detected at 13 mutation sites, and the most frequent type was detected in 44 materials. Mutation sites seperated by semicolon in each type
	./. Represent deletion of nucleotide bases during alignment compared to Nipponbare reference genome

## Sheet: Table S4
Supplementary file 2: Table S4. Pearson correlation analysis of H1 (WT) compared with ny2
	WT-1	WT-2	WT-3	ny2-1	ny2-2	ny2-3
WT-1	0.7653	0.7653	0.768	0.9832	0.9831	1
WT-2	0.7657	0.7753	0.7692	0.9808	1	0.9831
WT-3	0.7713	0.7731	0.7709	1	0.9808	0.9832
ny2-1	0.9524	0.956	1	0.7709	0.7692	0.768
ny2-2	0.9492	1	0.956	0.7731	0.7753	0.7709
ny2-3	1	0.9492	0.9524	0.7713	0.7657	0.7653

## Sheet: Table S5
Supplementary file 2: Table S5. Differentially expressed genes in WT compared with ny2 during meiosis.
#ID	WT-1	WT-2	WT-3	ny2-1	ny2-2	ny2-3	WT-1_FPKM	WT-2_FPKM	WT-3_FPKM	ny2-1_FPKM	ny2-2_FPKM	ny2-3_FPKM	FDR	log2FC	regulated
LOC_Os03g21964	1877	2242	2437	122	73	108	15.5495	16.9718	16.4835	1.27088	0.702565	1.02239	2.7884e-109	-3.72319	down
LOC_Os02g49930	89	60	88	9	24	11	2.11558	1.29152	1.70625	0.246867	0.655346	0.290679	0.0015313	-1.61998	down
LOC_Os09g27660	4024	4427	5036	897	742	926	27.2817	27.2275	27.5935	7.57182	5.9064	7.31308	2.56215e-58	-1.71799	down
LOC_Os11g38500	241	252	254	69	50	84	5.34151	5.10678	4.603	1.92704	1.28393	2.1363	4.23252e-05	-1.18292	down
LOC_Os09g37240	542	625	668	157	155	148	0.897034	0.94496	0.903058	0.327255	0.300633	0.280988	6.75394e-15	-1.31719	down
LOC_Os02g10480	1304	1891	1956	328	464	367	16.3993	21.6869	20.291	5.73963	6.93532	5.3542	7.24244e-24	-1.47346	down
LOC_Os01g03670	85812	102232	109829	10565	12418	11486	1503.37	1636.21	1570.43	234.135	255.862	231.261	0	-2.4453	down
LOC_Os04g52230	1399	1683	1981	205	171	325	10.4369	11.4703	12.0642	1.93361	1.49242	2.78684	5.64636e-28	-2.15027	down
LOC_Os11g30810	1001	1010	1134	353	330	241	17.3951	16.038	16.0883	7.74516	6.74367	4.80788	1.96553e-10	-1.09114	down
LOC_Os01g24780	163	126	172	14	16	59	1.96223	1.38067	1.68849	0.202326	0.219367	0.815635	0.00130993	-1.57416	down
LOC_Os05g27010	647	676	776	92	229	202	8.32385	7.94649	8.14407	1.48477	3.46328	2.98742	1.54882e-07	-1.32825	down
LOC_Os04g53210	3550	3687	4419	879	1013	953	50.8525	48.5927	52.0097	15.7605	17.0555	15.5754	4.97874e-67	-1.36817	down
LOC_Os09g29510	89	113	108	22	26	12	0.84807	0.983792	0.842343	0.2581	0.289178	0.131462	0.000240579	-1.59141	down
LOC_Os03g27840	4949	5692	6230	1025	1469	1303	54.0407	56.7805	55.521	14.1562	18.8636	16.3472	1.54815e-55	-1.48794	down
LOC_Os03g08820	2976	3422	3550	401	417	393	18.3662	19.2918	17.8774	3.12782	3.02176	2.78096	1.59534e-142	-2.36786	down
LOC_Os11g13390	89	101	85	21	28	16	8.44125	8.79318	6.58017	2.51994	3.11608	1.68575	0.00200243	-1.33669	down
LOC_Os06g46940	2341	3067	3127	388	382	344	20.383	25.4192	22.5213	5.02345	4.6558	4.01214	1.43691e-87	-2.25764	down
LOC_Os09g28354	551	613	738	167	208	194	7.25336	7.3813	7.9359	2.77103	3.21041	2.93666	6.20918e-11	-1.06587	down
LOC_Os01g33784	2423	2463	2966	611	470	448	34.5021	32.0313	34.4649	10.9992	7.86769	7.32333	1.71665e-32	-1.67637	down
LOC_Os06g46754	116	64	119	26	30	26	1.86317	0.929544	1.57112	0.506946	0.541232	0.453771	0.00857448	-1.1339	down
LOC_Os06g41840	2315	2294	2769	730	777	783	35.3565	31.093	33.9789	14.3474	13.9167	13.9951	6.64495e-28	-1.02189	down
LOC_Os07g43940	307	424	469	86	95	163	4.54183	5.74641	5.7242	1.60295	1.64486	2.79249	4.37085e-05	-1.10375	down
LOC_Os02g18810	835	900	1099	235	257	227	4.81446	4.74091	5.1748	1.71468	1.74164	1.50507	1.88286e-20	-1.30246	down
LOC_Os03g11970	3750	4015	4751	1061	1211	1136	47.178	46.1462	48.7829	16.8724	17.909	16.4199	7.72906e-60	-1.21006	down
LOC_Os01g69920	23936	25375	29684	7052	7370	6538	127.588	123.836	128.943	47.3742	45.87	40.0139	2.81979e-88	-1.24663	down
LOC_Os02g17292	1809	2041	2309	300	373	384	8.0477	8.39925	8.42913	1.7923	2.20157	2.52751	4.80281e-64	-1.87174	down
LOC_Os06g41880	760	776	946	41	52	41	5.51699	5.14369	5.60496	0.375719	0.43996	0.337849	8.79719e-69	-3.49725	down
LOC_Os07g47530	15255	16379	18659	4431	3948	4493	89.7434	88.0299	89.5913	33.0588	27.3147	30.3827	7.45648e-63	-1.29567	down
LOC_Os03g47896	7114	11752	11463	1048	2258	1647	149.595	225.769	196.738	27.8541	55.8401	39.7883	1.27306e-09	-1.88752	down
LOC_Os01g57720	6075	6396	7378	1711	1670	1766	33.5286	32.0793	33.0837	11.8605	10.8381	11.1466	2.83513e-70	-1.27964	down
LOC_Os02g26390	1244	1486	1606	243	213	179	9.85435	10.7585	10.3853	2.43001	1.97637	1.62207	3.91501e-43	-2.08351	down
LOC_Os03g20780	8458	9331	10656	2116	2838	2482	95.5637	96.3088	98.264	30.2298	37.708	32.2196	3.89016e-62	-1.27248	down
LOC_Os11g01740	2175	2258	2575	540	747	730	18.2299	17.3314	17.6073	5.75655	7.41996	7.04796	9.8533e-24	-1.1349	down
LOC_Os01g60780	318	365	457	92	168	65	3.47917	3.63154	4.07808	1.28376	2.14959	0.76117	0.000271614	-1.1122	down
LOC_Os12g10180	117	150	159	34	35	21	0.616435	0.721085	0.684126	0.221901	0.21651	0.124066	4.33187e-05	-1.49798	down
LOC_Os12g17480	193	289	316	22	12	29	1.55429	2.12863	2.07704	0.218106	0.109942	0.261576	1.03612e-15	-2.84335	down
LOC_Os02g21300	61	85	99	3	16	12	0.872559	1.11448	1.15431	0.040315	0.257185	0.198588	0.000125557	-2.06994	down
LOC_Os05g37210	471	605	775	73	86	77	18.7115	21.9755	25.1219	3.64443	3.98209	3.51449	8.55337e-28	-2.26031	down
LOC_Os01g21135	1070	1313	1537	57	98	39	13.2011	14.7912	15.4726	0.875497	1.41888	0.545541	2.30633e-56	-3.60325	down
LOC_Os06g11270	86	99	135	0	5	0	1.4006	1.46745	1.79231	0	0.091718	0	1.80529e-12	-4.37269	down
LOC_Os12g34360	158	237	257	25	27	20	1.28271	1.75856	1.70356	0.252696	0.250438	0.183797	6.00334e-13	-2.40173	down
LOC_Os07g22570	132	153	165	36	38	44	2.02204	2.14798	2.0651	0.701545	0.674114	0.771356	0.000161577	-1.22106	down
LOC_Os12g02370	3617	3964	4147	441	401	443	63.011	63.0893	58.9611	9.68418	8.18004	8.84919	1.91597e-145	-2.51834	down
LOC_Os01g04570	745	676	819	165	220	168	7.20847	5.97497	6.4708	2.00968	2.50165	1.86466	1.01348e-14	-1.34859	down
LOC_Os05g05790	765	799	1044	234	282	170	6.97553	6.65993	7.77753	2.70092	3.02053	1.77455	7.55965e-11	-1.24223	down
LOC_Os04g59300	148	130	215	2	6	8	4.14755	3.33881	4.94416	0.037579	0.186856	0.229922	2.08382e-16	-3.89679	down
LOC_Os02g56680	199	188	185	0	0	0	3.11164	2.68502	2.3633	0	0	0	1.00891e-21	-6.46597	down
LOC_Os04g08060	67	77	76	11	23	1	1.16481	1.23188	1.08038	0.239718	0.459403	0.016847	0.00748184	-1.69287	down
LOC_Os12g03050	1289	1257	1595	305	299	303	17.2374	15.3478	17.4021	5.1507	4.6879	4.65332	3.25398e-32	-1.5158	down
LOC_Os11g41650	264	265	360	33	34	48	4.80488	4.50356	5.51098	0.741251	0.718513	1.06657	4.76425e-15	-2.21667	down
LOC_Os04g33650	211	235	254	56	45	46	9.6435	9.81831	9.48578	3.20325	2.37967	2.41836	4.42005e-08	-1.53949	down
LOC_Os03g36760	1843	2149	2478	88	138	145	9.61745	10.2623	10.5876	0.578206	0.847091	0.865638	5.68796e-119	-3.43449	down
LOC_Os10g39500	820	801	908	138	134	174	5.28108	4.7149	4.77692	1.11966	1.0091	1.28311	1.90023e-26	-1.82466	down
LOC_Os06g47570	205	265	265	43	64	70	1.50261	1.77091	1.58593	0.391131	0.550907	0.590001	1.33758e-06	-1.35624	down
LOC_Os01g18120	1486	1788	1816	449	512	410	22.1079	24.3052	22.0442	8.44044	8.95175	6.99788	5.81033e-25	-1.22344	down
LOC_Os09g10720	4539	4864	5366	1117	941	1045	32.0833	31.4098	30.9589	9.98343	7.81631	8.48413	2.68183e-57	-1.57823	down
LOC_Os01g26970	3965	4282	4696	704	855	539	50.7719	48.36	48.9419	11.2627	14.1147	9.46416	7.09968e-51	-1.95241	down
LOC_Os12g40440	1610	1670	1846	471	503	371	13.0036	12.3199	12.1675	4.8096	4.7755	3.44346	6.25294e-21	-1.26029	down
LOC_Os10g35444	577	626	644	43	27	65	9.09585	9.02426	8.28842	0.840188	0.489582	1.17766	8.18696e-30	-3.03052	down
LOC_Os07g10190	238	249	320	114	39	39	3.03006	2.89423	3.3248	1.83875	0.577388	0.565402	0.00135993	-1.295	down
LOC_Os06g08032	8162	8780	9233	2298	2554	2270	137.358	134.989	126.821	48.9221	50.5496	43.8954	1.81001e-72	-1.21635	down
LOC_Os08g08586	43	46	62	0	0	11	0.388955	0.384505	0.464905	0	0	0.111406	0.0038819	-2.24081	down
LOC_Os11g16530	455	458	546	22	56	69	2.79106	2.52069	2.67111	0.157764	0.384061	0.461915	1.27455e-17	-2.57502	down
LOC_Os01g49310	959	964	1119	268	199	283	6.52104	5.91822	6.20618	2.30707	1.55893	2.13487	9.35202e-15	-1.33843	down
LOC_Os12g05270	212	239	320	74	102	38	5.53062	5.69454	6.81975	2.42427	3.11737	1.11433	0.00091277	-1.13085	down
LOC_Os08g39694	1101	1164	1211	429	290	271	10.0124	9.51818	9.02989	4.97878	2.92931	2.67976	6.71752e-09	-1.12648	down
LOC_Os01g63480	193	207	202	40	79	60	1.67249	1.63636	1.42357	0.436274	0.80403	0.59127	0.000620171	-1.0676	down
LOC_Os07g44610	6476	7007	7869	1669	1743	1905	77.5389	60.8287	60.7305	36.2988	34.4332	29.7364	1.12711e-83	-1.33989	down
LOC_Os09g16790	60	58	70	0	0	0	0.54477	0.477299	0.516265	0	0	0	7.42668e-11	-4.90801	down
LOC_Os02g12840	1081	1165	1412	180	212	319	7.5971	7.47477	8.09821	1.59612	1.75195	2.57105	1.58109e-19	-1.6792	down
LOC_Os08g43210	377	503	526	45	43	20	8.37379	10.2011	9.53316	1.2472	1.12123	0.50415	1.63088e-24	-2.93811	down
LOC_Os08g05690	90	95	94	4	9	5	0.521533	0.503343	0.447463	0.024132	0.055678	0.030471	5.54537e-09	-2.97043	down
LOC_Os09g28400	6372	6741	8237	2022	2424	2204	82.8826	80.1059	87.4562	33.2675	37.0835	32.9489	1.33517e-48	-1.01669	down
LOC_Os09g28470	285	383	491	67	47	60	2.08134	2.55735	2.93049	0.62041	0.399344	0.500979	4.88763e-14	-1.99806	down
LOC_Os07g09710	675	655	824	191	172	221	7.10384	6.2957	7.07296	2.53404	2.12055	2.66697	3.95798e-12	-1.20409	down
LOC_Os02g04369	876	1045	1124	82	95	134	23.7278	25.864	24.8611	2.792	3.02722	4.15125	3.34013e-45	-2.59644	down
LOC_Os07g47790	249	393	439	83	84	72	5.4364	7.83462	7.82744	2.24734	2.14546	1.78863	7.00793e-09	-1.46287	down
LOC_Os02g07170	189	204	184	36	60	42	4.02003	3.96435	3.19803	0.971429	1.48446	1.02104	1.53735e-05	-1.3687	down
LOC_Os03g19840	1368	1464	1737	91	160	122	29.1615	28.4942	30.2145	2.43399	3.99926	2.97596	3.1447e-72	-2.92848	down
LOC_Os04g52290	490	579	614	28	149	91	3.60476	3.89233	3.68802	0.25486	1.28927	0.769767	1.44693e-07	-1.91852	down
LOC_Os03g56850	127	109	121	9	15	19	1.04303	0.817684	0.814407	0.08504	0.140349	0.175089	1.82329e-07	-2.24488	down
LOC_Os09g33530	226	276	335	53	60	54	2.17757	2.42692	2.62993	0.632095	0.659958	0.579505	3.54081e-10	-1.61515	down
LOC_Os03g26440	107	165	161	25	31	25	1.88383	2.64863	2.31155	0.537825	0.626214	0.487557	3.91187e-06	-1.66768	down
LOC_Os06g15910	3176	3562	4013	516	573	499	29.89	30.6253	30.8245	6.13913	6.34257	5.39154	1.72059e-125	-2.08852	down
LOC_Os12g01490	155	126	181	23	36	35	1.86797	1.38972	1.78165	0.347659	0.505208	0.483305	9.60257e-06	-1.56912	down
LOC_Os12g01574	206	210	274	43	33	46	5.04529	4.68986	5.46121	1.3157	0.925316	1.28079	2.90655e-09	-1.76994	down
LOC_Os09g39960	3397	3618	4004	743	744	734	31.5269	30.6744	30.3274	8.71889	8.11505	7.82725	1.24983e-85	-1.6433	down
LOC_Os11g03780	5291	5744	7151	1643	1764	1581	39.6624	39.1357	43.868	15.0396	15.0124	13.1554	4.81658e-53	-1.19452	down
LOC_Os10g20230	397	567	554	59	69	19	4.00084	5.21719	4.55835	0.750733	0.814906	0.217316	1.63949e-14	-2.58652	down
LOC_Os06g51530	208	252	295	50	32	48	5.1891	5.74441	6.01045	1.57828	0.926242	1.36125	1.76738e-09	-1.80099	down
LOC_Os01g26174	166	170	205	20	19	33	1.65964	1.54916	1.67144	0.2523	0.22027	0.36876	1.36016e-09	-2.14439	down
LOC_Os02g08364	2279	2275	2677	726	801	679	19.2077	17.5152	18.4126	7.73867	7.93052	6.56922	2.23196e-25	-1.04715	down
LOC_Os01g45830	374	453	427	158	77	72	4.55903	5.05568	4.25199	2.44008	1.10187	1.00222	3.0954e-05	-1.30383	down
LOC_Os05g01460	2859	3270	3575	543	649	625	45.3404	46.9073	46.1515	11.5432	12.8334	12.0994	8.27124e-92	-1.74975	down
LOC_Os09g36200	3739	3760	4784	805	1346	950	53.1343	48.8143	55.4895	14.4641	22.4966	15.5143	1.18204e-22	-1.32053	down
LOC_Os12g40279	5001	5885	6197	1207	1181	1303	8.53507	9.3923	8.63191	2.60406	2.37043	2.55588	2.28087e-85	-1.54141	down
LOC_Os07g35540	450	456	536	49	116	38	4.17704	3.86996	4.06842	0.568352	1.26829	0.400999	7.93134e-11	-2.10003	down
LOC_Os01g60040	10173	10834	12235	3262	3285	3225	33.5277	32.6186	32.9108	13.5968	12.733	12.2162	5.21087e-73	-1.10036	down
LOC_Os06g32980	54	102	80	24	13	19	1.15365	1.98312	1.38383	0.63682	0.306031	0.450226	0.00862639	-1.27636	down
LOC_Os05g01240	16836	18031	20600	2055	2145	2056	93.5421	91.5249	93.7295	14.637	13.9972	13.2008	0	-2.48114	down
LOC_Os01g25990	547	598	645	43	63	55	4.34529	4.34333	4.18119	0.428203	0.582054	0.492962	7.09993e-40	-2.77263	down
LOC_Os04g52330	1387	1754	1736	486	466	532	19.8393	22.9189	20.2629	8.77941	7.83121	8.73442	3.75772e-18	-1.04502	down
LOC_Os03g01940	1165	1227	1679	177	210	241	8.40759	8.05542	9.84827	1.5875	1.76155	1.97441	4.70542e-40	-2.01037	down
LOC_Os05g25600	231	281	307	51	38	41	2.12173	2.35155	2.2972	0.59033	0.410107	0.426835	5.28888e-12	-1.92698	down
LOC_Os04g57154	183	224	233	57	42	32	1.45694	1.6311	1.51403	0.569423	0.39005	0.293245	1.31655e-06	-1.55558	down
LOC_Os04g31330	2216	2333	2432	613	657	618	17.6248	16.95	15.7857	6.161	6.14432	5.64742	4.55131e-36	-1.2237	down
LOC_Os08g13650	127	137	158	25	30	26	2.75982	2.72669	2.81417	0.669102	0.748527	0.647758	2.45349e-06	-1.64441	down
LOC_Os11g38520	283	126	157	22	21	52	1.41879	0.577296	0.639995	0.134221	0.120436	0.295074	7.6942e-05	-1.80809	down
LOC_Os11g08300	5228	5576	6422	1153	1382	1306	58.4568	57.9206	58.3623	16.7909	18.7024	17.2781	1.35458e-101	-1.5006	down
LOC_Os07g42420	1690	2027	2191	445	645	757	15.094	16.5382	15.9733	5.02515	6.77574	7.76774	2.26337e-11	-1.01033	down
LOC_Os01g01710	2858	3014	3486	566	504	462	32.9421	31.7824	32.7935	8.19884	6.78259	6.08584	7.14526e-67	-1.93407	down
LOC_Os08g16010	462	525	496	92	190	169	8.5087	8.87397	7.44174	2.30089	4.13249	3.58043	1.76022e-05	-1.05075	down
LOC_Os07g46730	2076	2448	2696	914	708	554	16.6438	18.1973	18.3461	9.64484	7.42068	5.09803	3.75984e-10	-1.04361	down
LOC_Os07g41350	603	702	793	0	0	0	18.5622	19.7677	19.9374	0	0	0	4.59101e-41	-8.17935	down
LOC_Os03g12670	38557	42823	48746	6151	6132	6616	350.564	353.382	360.466	75.3506	69.7681	72.6478	0	-2.1144	down
LOC_Os07g01760	653	723	828	200	235	184	9.77017	9.87667	10.1107	3.77304	4.13743	3.1494	2.88254e-13	-1.15757	down
LOC_Os02g47970	11590	12660	14469	3888	4041	4053	34.0351	33.963	34.6801	14.4425	13.9566	13.6799	2.14514e-81	-1.0257	down
LOC_Os05g30660	111	141	114	42	26	12	1.12745	1.31338	0.947632	0.542606	0.30548	0.132518	0.00244019	-1.40506	down
LOC_Os11g10550	484	707	617	151	159	62	2.3547	3.14197	2.44904	0.927508	0.905638	0.346937	1.42989e-07	-1.56217	down
LOC_Os06g13030	3370	3332	4166	833	843	1021	16.3389	14.7554	16.4862	5.10494	4.80661	5.68537	2.26077e-38	-1.3408	down
LOC_Os01g03620	376	510	565	42	187	101	4.29401	5.32627	5.26978	0.602031	2.50646	1.3178	7.22575e-05	-1.42313	down
LOC_Os07g09320	1952	2005	2385	721	491	582	13.9721	13.1119	13.9329	6.52924	4.13316	4.78353	1.73378e-13	-1.13818	down
LOC_Os01g72970	3544	4058	4290	1060	866	906	26.4897	27.7084	26.1699	10.0218	7.61115	7.77593	1.35515e-36	-1.39467	down
LOC_Os01g10504	13702	14124	16218	4076	4184	3892	217.809	205.095	210.508	82.8673	80.966	72.7163	2.29204e-79	-1.19249	down
LOC_Os05g44570	526	724	682	161	220	170	3.19056	3.89521	3.52349	1.15365	1.4683	1.10273	6.68901e-10	-1.13492	down
LOC_Os02g47890	317	327	340	70	107	100	4.20656	3.96891	3.6926	1.16453	1.6728	1.51947	1.22275e-06	-1.15474	down
LOC_Os02g37580	313	335	431	68	97	130	2.86362	2.8028	3.21653	0.786443	1.04432	1.36304	5.08647e-06	-1.17997	down
LOC_Os08g34879	2539	2606	2923	673	855	1001	42.852	40.1816	40.2714	14.3517	16.9672	19.4177	8.34682e-17	-1.01212	down
LOC_Os12g26480	381	481	468	130	133	143	5.87437	6.7874	5.89567	2.52844	2.41205	2.7237	9.3748e-08	-1.03423	down
LOC_Os10g36880	4684	5158	5850	1083	1121	1284	27.5921	27.7584	28.1295	8.06702	7.76753	8.69054	4.17178e-76	-1.50122	down
LOC_Os04g14190	647	661	816	187	124	180	9.29478	8.68126	9.57597	3.38712	2.09262	2.96613	3.87374e-12	-1.41835	down
LOC_Os08g44400	613	566	770	176	217	164	9.08716	7.59731	9.34661	3.4555	3.89028	2.81757	4.80706e-10	-1.13053	down
LOC_Os04g15670	65	78	76	23	15	4	2.2623	2.45963	2.14803	0.99268	0.575432	0.146715	0.0078461	-1.50261	down
LOC_Os02g17320	6658	7432	8161	1637	1902	1698	56.0458	57.1545	56.074	17.429	18.8278	16.4286	2.8847e-110	-1.42257	down
LOC_Os05g27880	7457	8088	9219	1437	1752	1658	55.6667	55.1993	56.5131	13.5063	15.3219	14.1652	3.4127e-146	-1.6888	down
LOC_Os11g02610	317	354	448	65	79	96	3.24221	3.24191	3.74469	0.774381	0.869222	1.11532	7.71268e-11	-1.52366	down
LOC_Os11g43404	587	727	766	190	200	187	6.69557	7.18162	6.74052	3.54007	3.56198	3.15032	1.13004e-13	-1.17275	down
LOC_Os04g14790	2370	2251	2712	616	481	672	22.3528	19.3961	20.8764	7.34127	5.33645	7.27704	1.36767e-22	-1.37589	down
LOC_Os01g70110	12064	14381	15862	2803	5344	4839	237.457	258.582	254.814	69.7895	123.712	109.455	7.92705e-06	-1.03096	down
LOC_Os01g37280	1842	2115	2330	666	619	590	13.6216	14.5839	14.5268	7.79321	7.33186	6.54853	2.7086e-23	-1.07252	down
LOC_Os04g32430	61	76	83	0	0	0	2.96928	3.38093	3.2833	0	0	0	4.54106e-12	-5.12928	down
LOC_Os04g56110	5206	5459	6794	1006	1299	1151	55.6171	53.5885	59.7035	14.689	17.672	15.2393	4.83164e-87	-1.6691	down
LOC_Os08g33430	82	60	76	12	0	19	0.635374	0.423574	0.482515	0.112121	0	0.162904	0.0091986	-1.75567	down
LOC_Os01g46810	955	1091	1261	322	258	264	4.31419	4.50208	4.64934	1.83963	1.3674	1.36805	7.53666e-17	-1.28581	down
LOC_Os09g23660	4958	5159	6199	1474	1489	1524	56.0465	53.2485	57.1709	21.0625	19.7751	19.7792	4.6546e-59	-1.19408	down
LOC_Os03g55980	99	137	145	13	28	15	2.9986	3.80646	3.58653	0.477555	0.994902	0.512511	2.12655e-06	-1.97356	down
LOC_Os07g37110	143	201	224	44	76	27	1.238	1.58531	1.58337	0.47884	0.771337	0.268326	0.00124167	-1.2201	down
LOC_Os05g25040	82	103	114	32	22	11	0.987488	1.1374	1.13661	0.472227	0.334868	0.161596	0.00257453	-1.40208	down
LOC_Os04g54080	337	393	474	146	110	56	2.93992	3.12875	3.37668	1.60363	1.1272	0.561131	9.41043e-05	-1.22248	down
LOC_Os09g35760	7223	8427	9170	2059	2618	2570	49.0899	52.3454	50.8769	17.6689	20.8971	20.0441	2.17116e-50	-1.11233	down
LOC_Os06g50220	4533	4838	5848	948	949	1037	43.3449	42.2669	45.6403	11.4573	10.6662	11.3942	9.8172e-98	-1.70351	down
LOC_Os07g42510	6277	7952	9151	1303	1963	1538	87.9974	101.846	104.71	23.1085	32.3637	24.7771	3.48034e-49	-1.61118	down
LOC_Os04g27400	210	204	262	67	57	56	2.99697	2.65659	3.05573	1.19671	0.959213	0.911123	1.34911e-05	-1.20664	down
LOC_Os01g40990	8484	9234	10458	2085	1968	2006	23.7676	23.696	23.7644	7.34698	6.43268	6.41395	9.05009e-104	-1.54752	down
LOC_Os05g36100	105	126	128	24	9	39	1.84367	2.024	1.85069	0.523134	0.182673	0.774505	0.00155254	-1.51071	down
LOC_Os07g49030	4800	5015	6010	1237	1581	1369	37.5947	36.0651	38.7088	12.5466	14.4976	12.2246	5.8104e-54	-1.25371	down
LOC_Os01g45274	3702	3881	4541	894	956	970	53.4746	62.5164	56.717	16.3197	16.232	19.6724	1.16214e-77	-1.43722	down
LOC_Os10g41550	5923	7249	7428	1659	1926	2006	60.7009	67.8659	62.1265	21.5008	23.2142	23.6191	6.46983e-58	-1.21633	down
LOC_Os07g30120	585	768	785	106	205	272	5.86185	7.02716	6.42099	1.34444	2.41261	3.12921	4.34043e-06	-1.19129	down
LOC_Os05g33410	708	746	847	119	171	149	9.62987	9.26488	9.40125	2.03177	2.72472	2.32092	2.27244e-24	-1.71491	down
LOC_Os12g44060	761	722	915	168	289	192	5.72854	4.96196	5.61852	1.59096	2.55069	1.6583	4.42623e-10	-1.21523	down
LOC_Os02g17190	1337	1454	1570	460	478	407	14.3655	14.2738	13.7676	6.25224	6.04084	5.02473	5.47559e-18	-1.0289	down
LOC_Os12g38180	827	930	1112	166	175	194	4.94524	5.07728	5.42384	1.24844	1.22937	1.33011	5.84314e-32	-1.74135	down
LOC_Os02g53110	1606	1880	1924	552	605	443	16.6428	17.347	16.6227	9.43487	9.52109	5.68039	8.89253e-17	-1.08771	down
LOC_Os02g21700	102	158	153	30	36	21	1.55851	2.21198	1.91586	0.579444	0.636394	0.36652	7.47823e-05	-1.49656	down
LOC_Os09g33820	2004	2076	2347	516	556	554	22.0086	20.3277	19.7848	7.71511	7.57697	7.46264	1.64634e-42	-1.31694	down
LOC_Os08g30634	2712	2994	3457	640	702	619	13.1781	13.1148	13.4987	3.82087	3.90474	3.38013	5.42253e-69	-1.55427	down
LOC_Os05g51590	1074	939	1141	336	234	296	16.2914	13.0046	14.1235	6.43601	4.16863	5.15678	1.02415e-10	-1.18522	down
LOC_Os12g09220	350	380	490	69	88	36	3.92582	3.89674	4.48983	0.969203	1.16012	0.455229	5.1783e-11	-1.92987	down
LOC_Os01g50160	561	683	855	175	124	164	2.99923	3.33249	3.73033	1.18351	0.777244	1.00677	2.5182e-13	-1.47767	down
LOC_Os06g11330	732	785	833	183	141	208	26.6212	26.0897	24.7338	8.38582	6.03181	8.68333	4.63046e-15	-1.46024	down
LOC_Os04g43660	197	164	234	54	62	15	2.00804	1.52971	1.94868	0.698284	0.742022	0.175257	0.000952118	-1.41907	down
LOC_Os07g41680	1122	1302	1501	354	401	437	15.7879	16.8969	17.4731	7.35756	6.34544	6.79681	8.35779e-18	-1.04754	down
LOC_Os01g68330	1400	1510	1881	219	325	409	18.5537	18.2745	20.3458	3.66649	5.06569	6.2256	4.47092e-21	-1.65081	down
LOC_Os09g32180	92	105	89	0	5	9	1.40292	1.46965	1.10784	0	0.07632	0.148318	3.52103e-08	-3.20237	down
LOC_Os04g49450	1303	1419	1406	299	384	312	13.9754	13.8061	12.2833	4.06766	4.87025	3.83755	4.64124e-26	-1.38947	down
LOC_Os12g37740	120	165	194	27	47	43	0.7616	0.960537	1.00747	0.216682	0.349111	0.314139	0.000146009	-1.30951	down
LOC_Os11g48040	4748	5627	5982	1555	1548	1761	67.8647	73.478	69.7857	28.1067	26.0118	28.9294	4.45939e-41	-1.08121	down
LOC_Os03g02920	5074	5397	6358	1299	1958	1480	69.9188	67.9378	71.5126	22.6289	31.7311	23.4307	2.54673e-27	-1.16626	down
LOC_Os03g27590	1296	1455	1578	299	440	362	11.9001	12.2488	11.9517	4.04391	5.50653	4.39469	7.30138e-23	-1.30952	down
LOC_Os01g63710	1777	1990	2231	314	350	354	10.3762	10.9685	12.7352	2.31345	2.397	2.36519	1.69084e-73	-1.8874	down
LOC_Os03g50320	2575	2610	3315	833	909	860	20.1683	18.6759	21.1994	8.25606	8.3752	7.74172	5.8137e-30	-1.03856	down
LOC_Os02g03090	988	1016	1278	237	271	288	8.18072	7.69104	8.63064	2.47564	2.63291	2.73363	1.051e-23	-1.36969	down
LOC_Os05g03040	3404	3798	4414	734	619	708	29.6724	30.169	31.2875	8.04211	6.51867	7.26388	3.63707e-68	-1.81648	down
LOC_Os06g20400	2383	2788	2975	552	596	637	22.9127	23.9011	22.7987	6.84827	7.06271	7.39733	4.66844e-61	-1.52152	down
LOC_Os05g27520	375	406	397	73	53	92	6.30689	6.21743	5.41598	1.52653	1.03703	1.76449	2.01688e-11	-1.73098	down
LOC_Os02g17534	841	1011	1196	142	234	123	7.92982	8.70961	9.20713	1.69389	2.59507	1.32698	1.65759e-20	-1.91804	down
LOC_Os03g64300	3159	3355	3844	1025	1171	1036	21.0429	20.4183	20.9052	8.63574	9.17213	7.93248	3.78539e-37	-1.01538	down
LOC_Os10g21810	3406	3726	4183	852	870	893	15.6443	15.5967	15.6583	4.86255	4.77173	4.65861	9.71597e-76	-1.44549	down
LOC_Os05g31680	1613	1823	1935	246	256	260	20.4762	21.1426	20.0495	3.94858	3.81809	3.78499	2.16531e-79	-2.14441	down
LOC_Os08g16480	7032	8243	8978	1971	2065	2239	63.2502	68.2764	66.2976	24.0154	23.2079	23.0113	5.85065e-80	-1.28262	down
LOC_Os10g36980	172	169	202	60	32	72	1.98013	1.77481	1.89498	0.86142	0.420126	0.947575	0.00463506	-1.01018	down
LOC_Os02g57800	268	287	386	26	10	38	2.08022	2.04064	2.45148	0.247031	0.091503	0.336361	1.52619e-14	-2.83836	down
LOC_Os06g17880	175	148	175	47	58	37	1.1791	0.909296	0.964713	0.396696	0.460657	0.283992	0.000702979	-1.11453	down
LOC_Os07g26440	10073	10540	12098	2808	2730	2859	63.064	60.2112	61.6649	22.1772	20.0654	20.4957	2.505e-84	-1.29485	down
LOC_Os01g72990	2471	2826	3303	526	654	610	13.5085	14.118	14.7453	3.65523	4.20493	3.83015	1.96108e-64	-1.59419	down
LOC_Os09g32330	18072	24669	24751	6257	7265	7286	290.274	361.986	324.483	127.117	137.233	134.495	3.63181e-41	-1.02874	down
LOC_Os01g58130	1327	1239	1405	415	327	366	35.5828	30.3537	30.7324	14.0773	10.2856	11.2787	1.96365e-14	-1.16881	down
LOC_Os03g09070	472	592	569	206	194	75	4.16795	4.77966	4.1026	2.29931	2.01151	0.757288	0.000510118	-1.07487	down
LOC_Os04g28480	2535	3041	3189	329	292	355	21.0713	23.0869	21.7621	3.453	2.85118	3.38886	7.91648e-108	-2.48801	down
LOC_Os06g33180	8002	8403	10001	2253	2325	2393	59.1886	56.7792	60.3761	21.0754	20.2252	20.3388	5.45354e-86	-1.25404	down
LOC_Os01g59350	183	163	210	63	29	72	1.74856	1.40932	1.67042	0.7921	0.232263	0.823887	0.00554816	-1.03677	down
LOC_Os07g39510	2543	2563	2881	706	792	606	63.1786	57.8588	58.4555	22.3315	23.3874	17.4576	4.05164e-29	-1.25885	down
LOC_Os06g49340	77	87	106	2	5	0	0.869453	0.897483	0.980874	0.02608	0.060439	0	1.33727e-10	-3.86707	down
LOC_Os04g49670	631	609	714	130	154	147	32.5443	28.6846	30.0413	8.46121	9.30593	8.6767	1.03967e-18	-1.50674	down
LOC_Os02g25080	802	752	902	309	147	229	13.4241	11.4857	12.3175	6.52957	2.88051	4.39753	4.52851e-06	-1.14063	down
LOC_Os05g11428	220	254	280	43	84	24	1.71597	1.81219	1.78468	0.4242	0.772838	0.210238	2.55292e-05	-1.5825	down
LOC_Os03g46510	1651	1907	1978	404	500	535	15.3733	16.2247	15.0338	4.76121	5.46916	5.72072	1.20175e-28	-1.27842	down
LOC_Os07g04230	425	474	544	114	122	185	4.04035	4.1185	4.22243	1.36693	1.36244	2.01794	9.27654e-07	-1.09419	down
LOC_Os01g56260	476	555	580	48	49	40	6.57437	7.00858	6.54186	0.827533	0.786199	0.632082	9.20638e-38	-2.8405	down
LOC_Os12g29500	172	193	240	44	48	68	5.80058	5.94998	6.60639	1.85775	1.87104	2.62603	5.83182e-05	-1.21149	down
LOC_Os12g05310	193	236	285	64	54	86	0.574936	0.641296	0.693056	0.23882	0.188771	0.291693	0.000128107	-1.10056	down
LOC_Os04g34460	584	582	697	110	85	110	7.96466	7.24612	7.75892	1.89133	1.36336	1.72464	5.36339e-22	-1.9161	down
LOC_Os08g01054	5342	5738	6568	1614	1832	1805	20.9831	20.7432	21.0636	7.99449	8.4575	8.13484	7.31905e-64	-1.08447	down
LOC_Os08g45030	4752	5730	6250	1116	2194	1430	22.4579	24.7432	24.111	6.66872	12.1947	7.7636	1.13836e-05	-1.13917	down
LOC_Os11g08590	517	613	630	180	180	138	7.66972	8.30536	7.62722	3.36586	3.14207	2.34102	1.06645e-09	-1.14149	down
LOC_Os04g49370	16375	18022	20158	3716	4300	4251	248.748	250.098	249.926	71.4068	76.8135	74.2067	4.38354e-183	-1.48923	down
LOC_Os06g40550	30520	34584	38419	5505	8467	7621	277.705	287.483	285.322	63.3624	90.6097	79.6979	5.76143e-63	-1.59947	down
LOC_Os01g65970	97	118	113	11	9	30	4.63782	5.1288	4.3806	0.633013	0.461295	1.63148	0.000112359	-1.87613	down
LOC_Os12g42900	217	306	351	61	56	89	3.16379	4.08584	4.1848	1.1133	0.960443	1.48894	1.12676e-06	-1.36944	down
LOC_Os04g52390	3738	4175	5111	604	845	756	23.3574	23.8307	26.0671	4.77039	6.20462	5.42957	3.59897e-78	-1.89142	down
LOC_Os12g04900	118	106	128	31	29	27	2.6874	2.18842	2.37318	0.88275	0.770111	0.698032	0.000500025	-1.29057	down
LOC_Os10g24070	4159	4735	5475	1182	1045	1204	35.2631	36.6775	37.896	12.6795	10.4213	11.7351	6.75392e-50	-1.39094	down
LOC_Os07g09310	664	740	911	180	304	237	10.6658	10.8814	11.9583	3.60713	5.75612	4.36977	3.32108e-08	-1.01063	down
LOC_Os01g36640	670	709	830	119	239	175	2.96414	2.86419	2.99598	0.662346	1.24216	0.888432	6.50219e-11	-1.37714	down
LOC_Os05g39070	1036	1168	1302	385	361	266	13.2719	13.8225	13.4343	7.62158	6.47703	4.71875	8.2981e-12	-1.11274	down
LOC_Os10g37230	1874	2189	2574	657	813	569	32.2966	34.4663	36.2224	14.3108	16.4846	11.2735	4.9237e-16	-1.02956	down
LOC_Os01g71280	4483	4878	5300	1264	1352	1375	45.9434	45.6627	44.326	16.3769	16.2933	16.1884	7.45972e-68	-1.21309	down
LOC_Os06g09120	761	830	955	222	163	118	8.4908	8.45556	8.69652	3.1255	2.13402	1.51157	2.18075e-13	-1.63474	down
LOC_Os11g16290	3798	4233	4975	788	574	583	28.1952	28.6857	30.1554	7.39867	5.02851	4.96176	3.31174e-52	-2.05133	down
LOC_Os03g62650	797	842	1072	187	215	176	5.35724	5.15734	5.82409	1.53759	1.62325	1.29459	7.32519e-24	-1.549	down
LOC_Os01g08250	273	282	287	12	0	9	1.1938	1.12588	1.02161	0.064906	0	0.040565	6.85321e-06	-3.38053	down
LOC_Os03g48600	1169	1116	1421	246	357	200	10.008	9.34512	10.7621	2.77636	3.58628	1.96124	1.7048e-16	-1.5292	down
LOC_Os01g70120	360	401	514	42	68	6	5.03985	5.12333	5.8207	0.713183	1.0725	0.087389	0.00119735	-2.23995	down
LOC_Os02g34850	3521	3640	4282	776	968	906	28.8547	27.2581	28.6474	8.04133	9.32711	8.52929	5.5249e-65	-1.44611	down
LOC_Os02g47450	1580	2250	2228	409	497	408	18.0373	23.4652	20.7527	5.90554	6.66674	5.3449	1.97461e-32	-1.52817	down
LOC_Os08g22370	116	104	102	0	0	0	2.98242	2.43719	2.13046	0	0	0	1.82587e-15	-5.67317	down
LOC_Os08g23440	8245	8750	9945	2712	2752	2760	48.4079	46.9283	47.6515	20.14	18.9981	18.6221	8.47036e-65	-1.04613	down
LOC_Os04g43780	169	143	207	34	55	18	4.00386	3.09304	3.99374	0.994209	1.50723	0.470711	0.000126738	-1.52907	down
LOC_Os10g19919	341	409	477	67	81	71	6.01853	6.48923	6.62345	1.53796	1.57677	1.33919	2.49995e-16	-1.78762	down
LOC_Os12g42070	271	318	360	114	71	51	2.08802	2.24362	2.26473	1.10598	0.636862	0.445165	4.44119e-05	-1.27992	down
LOC_Os01g73940	256	262	344	85	74	69	9.59954	8.97417	10.5264	3.988	3.23813	2.95197	1.26109e-06	-1.21857	down
LOC_Os10g02650	200	188	263	41	60	33	1.52967	1.30876	1.63913	0.394471	0.533525	0.285625	8.53218e-07	-1.56034	down
LOC_Os02g49210	77	84	125	0	0	0	1.90408	1.89668	2.52913	0	0	0	3.64739e-14	-5.47844	down
LOC_Os03g44230	1849	1777	2269	520	661	623	17.6537	15.4978	17.6764	6.27044	7.42206	6.82658	1.95302e-20	-1.04297	down
LOC_Os11g42190	126	145	206	10	7	8	0.719633	0.753541	0.960145	0.066863	0.045211	0.051719	7.95336e-15	-3.32215	down
LOC_Os01g37360	247	292	330	12	5	11	2.5568	2.76073	2.79393	0.14645	0.059494	0.126694	2.20188e-28	-4.06157	down
LOC_Os06g35660	46	52	58	0	12	6	0.627319	0.645385	0.645078	0	0.180431	0.084523	0.00332576	-2.00621	down
LOC_Os11g14730	155	169	146	3	0	0	7.53326	7.50542	5.81661	0.151144	0	0	4.69377e-19	-5.37084	down
LOC_Os10g02260	446	552	531	60	14	43	4.28547	4.81273	4.16002	0.720799	0.113582	0.364112	5.4004e-16	-2.88351	down
LOC_Os05g26990	6756	7760	8654	898	1098	928	53.7143	56.7208	56.6733	8.71297	9.64711	7.83064	1.01383e-214	-2.31795	down
LOC_Os06g06920	99	146	141	0	11	18	0.883155	1.19166	1.03116	0	0.107491	0.181691	2.91768e-06	-2.68684	down
LOC_Os07g02850	84	120	119	23	17	28	2.15316	2.81158	2.47394	0.715163	0.498785	0.825073	0.000317287	-1.4799	down
LOC_Os04g49210	153	199	173	4	39	12	1.75831	2.09471	1.62272	0.051985	0.519983	0.156464	4.24631e-06	-2.36597	down
LOC_Os02g43360	290	363	347	32	12	41	7.07533	8.09372	6.90175	0.970903	0.343077	1.14272	7.75266e-15	-2.75185	down
LOC_Os08g05910	3817	5667	5501	861	1409	1020	35.3606	47.9631	41.5969	10.0888	15.3506	10.8531	4.61275e-27	-1.51497	down
LOC_Os03g26650	206	327	360	8	13	28	3.33497	4.9644	4.8983	0.152351	0.292981	0.686012	3.33151e-18	-3.32432	down
LOC_Os06g14740	10594	11427	13552	2141	2166	2365	49.5821	48.856	51.7651	12.6751	11.9193	12.7185	2.26731e-152	-1.74497	down
LOC_Os07g39320	12843	13308	16042	2482	2712	2735	245.059	231.975	249.831	59.8962	60.8451	59.9645	6.80492e-191	-1.74522	down
LOC_Os03g64219	3412	4155	4479	967	909	952	49.4158	57.2672	54.2351	19.4647	16.4068	16.9637	1.68959e-56	-1.41714	down
LOC_Os03g21060	1280	1502	1632	287	418	398	15.1253	16.2169	15.7453	4.28415	5.81059	5.40752	5.96988e-23	-1.3326	down
LOC_Os11g37860	110	128	140	9	31	9	0.666965	0.711277	0.695049	0.061689	0.217804	0.056748	1.04587e-05	-2.10717	down
LOC_Os06g42100	57	69	73	12	14	4	2.69704	2.98314	2.82905	0.706706	0.730115	0.168348	0.000826598	-1.8304	down
LOC_Os06g05920	140	172	213	32	35	28	1.41852	1.59099	1.75491	0.409119	0.405879	0.323018	1.4236e-07	-1.72429	down
LOC_Os07g01230	195	218	224	48	51	55	2.18592	2.23591	2.05264	0.6818	0.673859	0.707213	1.17385e-06	-1.35061	down
LOC_Os11g35400	1239	1209	1442	293	388	190	11.1471	9.93536	10.5911	3.38827	4.10114	1.9662	4.53212e-13	-1.47849	down
LOC_Os03g16260	132	100	186	0	0	0	1.50442	1.03998	1.73402	0	0	0	1.21795e-17	-5.98366	down
LOC_Os10g34350	717	834	897	195	277	239	10.1555	10.7912	10.3745	3.47979	4.60208	3.88771	6.58733e-13	-1.1148	down
LOC_Os11g02180	6453	6926	7409	1893	1464	1639	74.4873	73.0312	69.8058	27.633	19.8649	21.7351	6.44138e-36	-1.38273	down
LOC_Os02g42850	12198	12872	15230	3264	4540	3884	175.579	168.916	178.721	61.7416	79.7993	66.6271	2.57906e-43	-1.12399	down
LOC_Os06g08910	567	534	693	142	262	128	5.84624	5.04719	5.81029	1.62239	3.19895	1.3286	1.42967e-05	-1.07711	down
LOC_Os04g18530	123	210	168	12	70	26	8.24706	12.9218	9.22556	0.977564	5.52347	1.94976	0.00306927	-1.44233	down
LOC_Os04g43560	6513	7282	8840	1029	1797	1317	105.072	107.325	116.401	20.9866	34.0918	24.4056	1.50478e-43	-1.78082	down
LOC_Os06g11980	84	68	74	6	14	10	2.1257	1.56463	1.53702	0.172679	0.416779	0.282867	5.8894e-05	-2.05359	down
LOC_Os02g44970	217	260	308	15	6	10	2.28712	2.51111	2.65822	0.189977	0.062442	0.114664	7.83191e-24	-3.77097	down
LOC_Os10g30450	814	1054	1123	205	364	248	12.0434	14.2392	13.555	3.82834	6.32719	4.20576	1.12867e-10	-1.19848	down
LOC_Os12g05660	1107	1267	1259	300	310	347	7.96098	8.30972	7.40464	2.72591	2.59768	2.84594	3.7567e-22	-1.25672	down
LOC_Os02g54820	60837	65570	74445	15900	16389	15847	412.416	406.199	412.246	138.009	132.471	125.163	3.22674e-184	-1.39482	down
LOC_Os09g37320	490	514	555	71	18	44	3.91695	3.75214	3.62094	0.713275	0.166448	0.403019	3.72363e-15	-2.7406	down
LOC_Os03g05390	58904	66218	75647	6580	6895	6728	464.466	477.258	486.92	64.9346	63.585	61.2033	0	-2.64404	down
LOC_Os02g57620	3915	4103	4788	1172	1212	1001	32.6791	31.2866	32.6161	12.3667	11.8902	9.59859	7.36351e-40	-1.25015	down
LOC_Os01g66190	3461	3395	4251	885	1127	1008	27.2767	24.7948	27.4894	8.73097	10.3502	9.29043	4.96921e-39	-1.2144	down
LOC_Os12g25200	107	138	157	17	51	33	0.862679	1.01697	1.03271	0.164022	0.475833	0.301584	0.00216193	-1.25975	down
LOC_Os12g44100	3940	4812	5666	799	1419	1154	37.3774	41.7004	43.8707	9.58759	15.8229	12.5795	8.34431e-25	-1.42587	down
LOC_Os04g15630	245	261	297	79	70	63	2.03834	1.98649	2.01598	0.832067	0.679324	0.597413	1.45463e-06	-1.22581	down
LOC_Os03g57920	374	619	573	93	236	115	7.57742	11.471	9.48435	2.36392	5.62777	2.67359	0.000165631	-1.12741	down
LOC_Os12g25180	482	469	471	112	105	101	7.48137	6.64926	5.97074	2.19468	1.9117	1.78883	1.05978e-12	-1.48215	down
LOC_Os06g50659	140	187	213	3	31	23	4.442	5.40897	5.49974	0.109865	1.15246	0.831894	1.22288e-06	-2.36691	down
LOC_Os09g29950	836	780	953	225	203	207	5.92952	5.06677	5.52865	2.02481	1.70132	1.68844	4.48955e-17	-1.34044	down
LOC_Os01g04430	74	122	105	20	20	8	1.589	2.39593	1.84727	0.543532	0.492136	0.180655	0.000127054	-1.81369	down
LOC_Os07g38270	4625	5291	5729	1413	1520	1722	31.1346	32.5457	31.4831	12.029	12.031	13.3211	2.34412e-41	-1.08284	down
LOC_Os06g18140	360	471	444	107	142	110	4.16566	4.98752	4.19882	1.55954	1.93252	1.46275	4.46614e-08	-1.15042	down
LOC_Os11g10640	369	326	449	72	70	78	2.84782	2.29764	2.82589	0.699714	0.626643	0.686527	5.20248e-13	-1.68074	down
LOC_Os10g34710	10260	10545	12605	2640	2592	2954	59.6393	55.9973	59.8059	19.4135	17.7203	19.7305	8.47177e-75	-1.3609	down
LOC_Os10g35090	2030	2305	2431	304	386	271	11.9946	12.4434	11.7245	2.26755	2.67883	1.83431	2.38263e-64	-2.14319	down
LOC_Os11g41540	1006	1092	1250	57	95	93	4.85427	4.82893	5.20786	0.342767	0.539329	0.511553	7.20934e-67	-3.07874	down
LOC_Os01g71780	399	585	604	53	37	40	5.05549	6.76908	6.24583	0.848143	0.550463	0.572613	3.49063e-30	-2.86461	down
LOC_Os08g27210	8397	10736	11310	1552	3335	2976	229.392	267.954	252.196	53.6324	107.131	93.4361	4.39915e-06	-1.26638	down
LOC_Os08g40640	140	132	212	45	30	29	0.588993	0.504281	0.726266	0.236713	0.1478	0.140299	6.01362e-05	-1.46187	down
LOC_Os11g13410	551	612	625	95	85	74	3.64845	3.70362	3.38318	0.794929	0.658983	0.561024	3.42779e-26	-2.12106	down
LOC_Os03g44810	1290	1304	1482	237	318	288	17.2757	15.9613	16.3035	3.93384	4.91065	4.32045	9.89319e-35	-1.60703	down
LOC_Os08g19114	1344	1608	1769	100	87	158	8.50306	9.29452	9.13433	0.795929	0.644669	1.14741	3.45104e-60	-3.0673	down
LOC_Os11g35710	5624	6530	6999	815	903	862	47.1239	49.9865	47.8645	8.63078	8.89749	8.29248	4.19783e-225	-2.22444	down
LOC_Os04g12460	226	292	278	52	40	14	1.5449	1.8264	1.552	0.444366	0.317438	0.107514	4.64125e-08	-2.1128	down
LOC_Os03g12360	10301	11868	12775	2180	1814	1888	59.9898	63.1123	60.7342	16.4797	12.3918	12.6024	2.34233e-91	-1.8943	down
LOC_Os01g55520	230	228	202	4	45	50	2.46094	2.23304	1.76071	0.050634	0.565082	0.612009	0.000171725	-1.91501	down
LOC_Os02g12320	288	271	349	37	77	75	1.19877	1.03061	1.18548	0.194262	0.375138	0.357332	8.48702e-08	-1.56433	down
LOC_Os02g02400	946	1059	1213	251	356	260	9.90371	10.1151	10.3284	3.32363	4.39073	3.01734	3.03949e-16	-1.22141	down
LOC_Os01g08420	2764	2845	3186	289	450	368	17.7895	16.7308	16.7362	2.34703	3.4	2.71845	5.1955e-79	-2.32334	down
LOC_Os11g41590	582	619	851	99	197	206	9.13582	8.87518	10.9096	1.96377	3.62532	3.70911	1.58179e-08	-1.3438	down
LOC_Os10g41060	189	190	246	28	54	69	1.54743	1.42095	1.64465	0.289977	0.519368	0.64236	8.61045e-05	-1.33706	down
LOC_Os07g20330	72	71	109	0	0	0	0.35526	0.317742	0.438965	0	0	0	4.59594e-13	-5.30256	down
LOC_Os11g47600	4820	5709	6261	1679	1733	1631	81.3654	88.044	86.2715	35.8488	34.399	31.639	1.65082e-49	-1.06574	down
LOC_Os01g06590	30920	32888	38468	5257	5534	5545	240.089	232.942	244.119	50.9332	49.8115	48.9807	0	-1.97957	down
LOC_Os01g63690	20146	22416	26801	4807	5795	5165	220.103	223.727	238.986	66.4346	74.4618	64.8514	1.66879e-134	-1.46977	down
LOC_Os12g38800	2251	2423	2793	430	547	599	18.006	17.7208	18.2344	4.33929	5.2306	5.49358	1.09655e-44	-1.57662	down
LOC_Os11g39220	51715	54871	61469	8946	9302	9033	459.78	445.367	445.645	100.551	97.3679	92.0498	0	-1.9581	down
LOC_Os02g41450	108	109	142	5	23	18	3.08287	2.85611	3.31621	0.178997	0.766254	0.588147	6.61942e-06	-2.12602	down
LOC_Os12g26290	30339	32523	37491	4958	5584	5381	276.811	271.271	279.169	58.4051	61.3288	57.6979	0	-1.99113	down
LOC_Os02g37180	223	353	365	31	91	43	9.12965	13.2422	12.2311	1.58956	4.36624	2.00297	4.09381e-07	-1.77353	down
LOC_Os12g03970	59	79	99	21	6	15	0.684899	0.834641	0.936415	0.295807	0.077648	0.192608	0.00217022	-1.61483	down
LOC_Os05g39320	136	135	165	32	15	29	1.62501	1.47051	1.61438	0.481744	0.205536	0.388218	9.38594e-06	-1.74303	down
LOC_Os03g40020	2644	2969	3349	764	770	764	10.254	10.5195	10.6009	3.74787	3.51065	3.40541	7.22726e-52	-1.29354	down
LOC_Os06g48030	17617	20076	23444	4948	7207	6208	175.474	182.208	189.979	62.6366	85.2469	71.7341	2.11032e-34	-1.07137	down
LOC_Os05g29974	3020	3158	3820	828	828	648	29.2904	28.0042	30.1262	10.0981	9.39946	7.19728	4.39263e-36	-1.44245	down
LOC_Os07g46330	120	123	137	18	12	11	1.89408	1.76901	1.76009	0.347474	0.214876	0.182912	1.12314e-08	-2.38094	down
LOC_Os10g10360	877	906	1054	208	226	174	5.03074	4.76923	4.93323	1.48573	1.50515	1.1624	1.62142e-23	-1.54555	down
LOC_Os05g18650	566	669	733	71	55	59	36.421	39.2998	38.4935	5.77252	4.09562	4.31262	2.27839e-39	-2.69869	down
LOC_Os01g61980	356	321	420	102	83	45	5.58728	4.59921	5.37964	2.02314	1.53264	0.80231	4.11233e-07	-1.53167	down
LOC_Os09g16458	92	119	134	0	0	0	1.36217	1.60896	1.61546	0	0	0	4.04407e-16	-5.76136	down
LOC_Os04g24414	2483	3237	3342	571	576	610	24.6164	29.3214	26.7974	7.07436	6.60939	6.84692	6.18431e-63	-1.69178	down
LOC_Os10g20090	8817	9581	10524	2013	2170	2155	69.0386	68.6008	67.134	20.2473	20.2522	19.618	5.92489e-157	-1.52593	down
LOC_Os02g22820	224	305	322	92	93	75	5.75834	7.1779	6.77071	2.97809	2.801	2.21722	4.50007e-05	-1.01615	down
LOC_Os02g27130	919	974	1162	129	48	88	5.6962	5.51235	5.87502	1.00803	0.345131	0.625556	5.92329e-25	-2.76875	down
LOC_Os03g48140	6925	7201	8513	1754	1829	1754	29.2601	27.7954	29.3587	9.37212	9.08948	8.51351	9.78633e-101	-1.41766	down
LOC_Os06g28240	158	157	161	43	32	44	9.63826	8.75751	7.99981	3.2765	2.26721	3.0298	0.000114458	-1.28756	down
LOC_Os09g10930	5743	6402	6943	1934	2116	1760	68.7275	70.042	67.8264	29.9259	30.4222	24.1306	7.97049e-41	-1.05035	down
LOC_Os02g21780	55	86	64	11	1	2	0.925606	1.34365	0.888358	0.224085	0.01584	0.029909	6.19543e-05	-2.60971	down
LOC_Os04g32060	1735	1925	2133	608	504	548	17.5619	18.2712	18.2553	7.40084	5.36854	6.52634	2.12978e-20	-1.12793	down
LOC_Os05g45020	6262	6760	7465	1088	1509	1321	108.645	107.148	105.713	23.8749	30.7953	26.3335	2.50268e-88	-1.72474	down
LOC_Os01g67310	1951	2097	2102	298	373	272	26.7524	26.2614	23.5379	5.15939	6.0076	4.27992	2.69273e-55	-2.03758	down
LOC_Os07g10130	1191	1338	1485	372	381	380	15.6206	16.0329	15.8902	6.1682	5.86926	5.72813	5.10857e-24	-1.15422	down
LOC_Os01g49110	897	971	1252	191	202	132	7.82967	7.75805	8.95745	2.09551	2.04525	1.31606	5.34554e-25	-1.87673	down
LOC_Os08g30810	5046	5398	6020	1543	1783	1491	33.7749	33.0075	32.8859	13.0605	14.0329	11.4692	3.455e-47	-1.10928	down
LOC_Os02g06180	270	294	378	106	103	61	2.71983	2.71145	3.11621	1.34966	1.21988	0.704872	6.60868e-05	-1.09867	down
LOC_Os05g46500	721	809	945	175	205	171	22.9	23.4603	24.4827	7.02412	7.64619	6.21449	1.5016e-22	-1.48927	down
LOC_Os03g39010	650	706	899	243	208	199	6.79221	6.73656	7.67224	3.20273	2.55389	2.38178	1.04932e-10	-1.10836	down
LOC_Os12g39620	11873	13447	14937	4032	3908	3782	90.802	93.8405	93.2707	39.1803	35.1179	33.1111	5.22732e-63	-1.11056	down
LOC_Os08g08200	1118	1366	1413	275	373	329	15.8427	17.7219	16.3589	4.90757	6.2094	5.35332	4.2127e-24	-1.3272	down
LOC_Os05g35770	60	72	80	4	11	3	2.28775	2.49459	2.48726	0.161806	0.478498	0.131603	8.31674e-06	-2.53339	down
LOC_Os09g37540	474	440	527	115	201	116	8.38203	7.11442	7.6074	2.57503	4.17664	2.34619	7.38177e-06	-1.06682	down
LOC_Os01g74140	795	925	1045	229	188	176	12.2589	13.039	13.1647	4.45684	3.4098	3.11764	6.24219e-20	-1.53289	down
LOC_Os01g72690	11819	12732	14173	3071	2851	2889	110.487	108.912	108.269	36.2921	31.3316	31.0358	8.27434e-92	-1.46693	down
LOC_Os09g31220	1457	1585	1698	454	498	451	15.8164	14.1773	14.392	8.14855	8.049	6.25139	2.7963e-24	-1.09068	down
LOC_Os01g52450	835	962	1044	313	202	218	8.83226	9.08777	8.94094	4.44017	2.39848	2.6259	1.4688e-10	-1.26087	down
LOC_Os08g34020	211	240	262	51	73	68	2.0361	2.15895	2.06285	0.612106	0.82812	0.754723	5.57899e-06	-1.20372	down
LOC_Os08g40260	27195	28492	32632	7411	7118	7398	130.238	124.657	127.552	44.8974	40.0882	40.7191	1.05022e-104	-1.34279	down
LOC_Os10g36848	105	128	107	7	3	32	1.06873	1.19035	0.887317	0.085483	0.029864	0.37617	0.000513666	-2.04741	down
LOC_Os01g51530	177	162	202	60	28	44	3.22434	2.70024	2.99984	1.37945	0.590029	0.912491	0.000326163	-1.29772	down
LOC_Os01g43080	160	282	308	15	66	26	2.23005	3.59911	3.52363	0.262314	1.07589	0.414847	2.53963e-06	-2.00917	down
LOC_Os12g07440	126	140	177	22	60	36	2.08826	2.11675	2.3895	0.447197	1.16795	0.68654	0.00220749	-1.18896	down
LOC_Os05g04650	353	382	387	115	115	110	8.99588	8.88007	8.03452	3.70343	3.42055	3.20054	4.64432e-07	-1.0466	down
LOC_Os05g08090	1700	2075	2359	463	567	485	14.6126	16.2334	16.6539	5.11832	5.76856	4.7745	2.81547e-35	-1.34465	down
LOC_Os11g14900	47827	56558	62327	12191	14595	12482	692.421	746.788	735.825	222.795	248.311	207.248	2.57348e-130	-1.41953	down
LOC_Os09g25770	1005	1196	1370	331	287	303	13.8552	15.121	15.4265	5.60192	4.67096	4.75003	6.08088e-20	-1.27345	down
LOC_Os11g08980	484	533	664	80	59	70	3.20386	3.22806	3.59191	0.669182	0.458859	0.533326	3.63578e-26	-2.29364	down
LOC_Os11g37740	2910	3464	3695	273	201	200	19.0715	20.7391	19.7675	2.26238	1.54652	1.50007	4.10192e-120	-3.20631	down
LOC_Os04g37670	1216	1476	1677	375	282	382	10.4119	11.5453	11.722	4.05487	2.83804	3.75838	3.77348e-19	-1.38481	down
LOC_Os10g20160	192	240	315	1	5	28	1.42075	1.62677	1.90525	0.004323	0.034954	0.236992	0.000793334	-2.64887	down
LOC_Os11g01074	2297	2421	2860	599	768	858	18.146	17.0189	18.3248	6.30981	7.46734	8.00028	1.48986e-21	-1.10253	down
LOC_Os10g22484	191	136	174	35	12	30	0.92752	0.600962	0.690763	0.213548	0.065033	0.164904	7.19066e-06	-1.90416	down
LOC_Os11g26594	1330	1668	1648	259	279	311	14.1939	15.9628	14.6167	3.834	4.25301	4.35268	1.56738e-44	-1.77853	down
LOC_Os02g54550	84	140	137	19	8	30	1.33656	2.03464	1.77161	0.374506	0.147884	0.539085	0.000139608	-1.81522	down
LOC_Os01g08780	466	424	504	38	96	106	4.34556	3.60714	3.83357	0.442447	1.05129	1.12633	8.33078e-10	-1.83587	down
LOC_Os01g69910	2395	2654	3082	722	607	749	16.295	16.512	17.0975	6.20514	4.81839	5.84346	1.69453e-29	-1.29167	down
LOC_Os01g40700	5146	5149	6141	1507	1797	1674	74.4847	68.0816	72.5446	27.5833	30.5765	27.8476	3.42274e-46	-1.06063	down
LOC_Os02g31030	15364	17038	19218	2229	2314	2313	202.764	205.417	207.008	37.2053	35.9129	35.0799	0	-2.24477	down
LOC_Os11g11990	411	407	485	135	127	81	2.02622	1.83235	1.95453	0.837636	0.73478	0.455362	3.46045e-07	-1.23313	down
LOC_Os03g59190	72	72	80	14	2	0	0.374116	0.338968	0.33992	0.092347	0.011828	0	0.00034695	-2.46997	down
LOC_Os01g16140	51	72	72	3	14	15	4.37326	5.6257	5.05595	0.31047	1.40185	1.41437	0.00250006	-1.71877	down
LOC_Os04g53190	8383	8946	10078	1991	2085	1986	74.6152	71.7201	73.7667	21.7278	22.4723	19.6911	1.72393e-134	-1.51108	down
LOC_Os02g51119	469	585	763	148	147	199	4.51451	4.9698	5.73319	1.64394	1.39586	1.98047	5.39685e-09	-1.18446	down
LOC_Os01g01560	102	81	83	18	28	6	0.992417	0.720153	0.65369	0.212844	0.316354	0.0637	0.00325483	-1.54352	down
LOC_Os10g40290	1615	1908	1924	239	242	209	24.7842	26.7484	24.0943	4.63642	4.36728	3.6816	2.14613e-75	-2.30411	down
LOC_Os02g35144	2582	3051	3368	858	962	747	29.85	32.2175	31.7741	12.5373	13.0702	9.91802	8.87063e-28	-1.13896	down
LOC_Os04g57410	1444	1555	1587	259	319	349	24.5439	24.1373	22.0098	5.55407	6.37481	6.80431	4.14433e-36	-1.64114	down
LOC_Os10g07574	186	224	272	20	68	49	0.575866	0.63666	0.690465	0.076613	0.247778	0.173503	1.91767e-05	-1.58254	down
LOC_Os02g43906	2084	2504	2725	456	584	468	38.2913	42.0196	40.8572	10.5976	12.6102	9.8703	1.32967e-50	-1.60747	down
LOC_Os06g28260	49	90	90	15	8	6	1.33101	2.23446	1.98696	0.499182	0.230772	0.157023	0.000150254	-2.03665	down
LOC_Os04g34984	1941	2200	2597	679	686	610	18.0209	18.4355	19.4074	8.28094	7.76868	6.74492	3.90938e-26	-1.09654	down
LOC_Os02g07160	17920	21915	23203	4771	5971	5419	195.39	218.292	206.486	65.7998	76.5678	67.9049	8.46037e-90	-1.29884	down
LOC_Os03g47570	262	361	281	6	14	6	5.05919	6.36568	4.43769	0.127134	0.315454	0.115982	5.45706e-28	-4.21601	down
LOC_Os09g04300	693	881	896	99	105	69	5.24647	6.14725	5.62399	0.971236	0.930562	0.73584	1.74402e-36	-2.47565	down
LOC_Os08g07050	86	158	150	1	10	7	4.54871	7.63176	6.50036	0.040312	0.586343	0.380415	6.53264e-11	-3.38705	down
LOC_Os04g54002	265	268	315	33	59	48	1.92549	1.77726	1.86411	0.302934	0.497731	0.393902	1.16787e-11	-1.89083	down
LOC_Os04g32620	775	1110	1027	209	260	158	4.38105	5.73728	4.74083	1.49019	1.72824	1.02369	2.35466e-15	-1.53004	down
LOC_Os01g73070	87	92	118	0	0	0	0.639144	0.621551	0.71171	0	0	0	1.05055e-14	-5.55587	down
LOC_Os09g31040	320	347	380	13	2	8	7.18681	7.11597	6.96155	0.359831	0.039525	0.187946	1.79038e-32	-4.55776	down
LOC_Os05g34450	214	262	340	49	80	120	3.97664	4.44516	5.15231	1.12979	1.72876	2.55627	0.00161168	-1.00906	down
LOC_Os02g54100	160	179	178	39	79	26	1.38442	1.41323	1.25989	0.42635	0.804486	0.258262	0.00407338	-1.13264	down
LOC_Os05g42020	1299	1521	1702	353	397	349	12.1093	12.9559	12.9531	4.15537	4.34735	3.73248	5.47111e-33	-1.36819	down
LOC_Os12g05290	196	213	297	23	37	52	0.894071	0.887438	1.1093	0.132015	0.198209	0.272331	9.43031e-09	-1.91096	down
LOC_Os06g03520	752	1065	1017	11	29	24	16.2518	21.0192	17.9279	0.293087	0.727327	0.594832	3.88188e-76	-4.69355	down
LOC_Os03g19020	27520	28964	34310	5910	5614	5348	177.231	170.168	180.867	47.0823	42.7786	39.8031	6.69631e-139	-1.75671	down
LOC_Os11g36070	1564	1576	1934	245	417	212	13.8356	12.7701	13.5241	2.78424	4.02207	1.91989	5.35249e-22	-1.85719	down
LOC_Os06g08440	1330	1325	1432	276	209	274	8.72539	7.94165	7.66925	2.28556	1.60833	2.0628	1.58415e-28	-1.74988	down
LOC_Os08g35730	209	275	296	26	62	59	5.46736	6.58624	6.33577	0.83738	1.91258	1.77761	1.81967e-07	-1.68652	down
LOC_Os10g32630	146	185	187	5	0	0	1.28937	1.49116	1.34966	0.050526	0	0	1.3341e-19	-5.10883	down
LOC_Os09g31000	154	159	163	0	0	1	3.99567	3.75813	3.45588	0	0	0.002389	9.07572e-20	-5.90862	down
LOC_Os01g04480	238	221	241	39	45	64	2.71588	2.30297	2.24783	0.560381	0.600256	0.838819	2.54786e-07	-1.54001	down
LOC_Os12g04880	7376	7919	8774	1503	1620	1546	73.712	68.0026	67.9274	20.5303	17.2402	23.4406	1.74049e-166	-1.7013	down
LOC_Os06g40080	4233	4309	5108	1256	1425	1461	64.2936	59.7974	63.3279	24.1282	25.4573	25.5003	4.54071e-43	-1.05651	down
LOC_Os02g57440	205	224	246	24	70	99	3.50963	3.494	3.4244	0.517042	1.40697	1.93255	0.00571395	-1.09808	down
LOC_Os12g13930	3279	3479	4461	324	351	360	48.2254	46.7503	53.5519	6.0134	6.06685	6.08509	6.99262e-168	-2.7596	down
LOC_Os03g04500	1799	1807	2068	381	409	523	14.4054	13.2021	13.5274	3.83645	3.82681	4.78717	2.6746e-28	-1.4432	down
LOC_Os07g01560	23509	24719	28973	6488	7747	6930	202.463	186.417	195.585	67.4551	75.367	71.6912	1.06409e-105	-1.20361	down
LOC_Os01g12280	1134	1169	1499	318	348	292	11.4188	10.7576	12.3292	4.04898	4.12227	3.3807	4.05497e-23	-1.31265	down
LOC_Os01g53450	2042	2222	2707	788	687	705	24.6862	24.7845	23.9152	9.97574	10.3557	10.3348	8.36388e-19	-1.00018	down
LOC_Os03g05360	185	188	275	38	25	63	0.545834	0.506603	0.664019	0.140231	0.086833	0.211943	9.96126e-06	-1.60624	down
LOC_Os04g32050	9955	10348	12062	2262	2349	2311	89.8929	85.3891	88.9205	25.8287	24.9497	23.968	5.4775e-145	-1.55904	down
LOC_Os11g13810	1450	1626	2091	225	226	191	9.35263	9.58167	11.0059	1.8322	1.71115	1.40874	9.30609e-64	-2.3193	down
LOC_Os04g43200	1645	1823	1929	393	434	332	31.9362	32.3726	30.5652	9.74348	9.99409	7.46559	1.10651e-35	-1.54883	down
LOC_Os06g35910	2323	2542	2783	509	469	483	20.368	19.8321	20.6569	6.71272	5.37071	4.85796	3.20447e-63	-1.71619	down
LOC_Os07g45550	955	1020	1217	235	185	184	6.96224	6.78921	7.23925	2.16303	1.58631	1.54049	1.27268e-25	-1.71319	down
LOC_Os01g70710	253	329	387	37	36	30	2.94192	3.50955	3.68545	0.606409	0.470789	0.386946	1.91684e-19	-2.48814	down
LOC_Os01g18850	5388	5666	6663	1363	1319	1172	32.8787	31.4142	33.1123	10.4605	9.3911	8.15906	8.45783e-67	-1.52912	down
LOC_Os02g51440	403	430	502	8	0	19	4.22751	4.12607	4.30446	0.097898	0	0.225585	6.11254e-05	-3.23469	down
LOC_Os02g43912	635	677	797	163	196	177	15.5342	15.1482	15.9193	5.02561	5.6393	4.97711	1.07851e-16	-1.30186	down
LOC_Os05g38040	56159	58997	68477	16286	16877	16345	764.201	729.867	756.354	368.608	353.934	328.172	1.10105e-134	-1.22533	down
LOC_Os02g53210	8030	8962	10181	2240	2171	2374	62.0904	63.4908	64.411	21.7607	19.5562	20.9731	2.98362e-82	-1.33214	down
LOC_Os04g58220	110	208	244	35	30	48	1.47222	2.56061	2.68453	0.590297	0.475362	0.731833	2.62486e-05	-1.54623	down
LOC_Os11g07250	120	161	221	36	67	29	0.854315	1.04452	1.28583	0.318106	0.555821	0.237114	0.00176857	-1.19104	down
LOC_Os08g05810	473	678	717	83	118	66	3.6233	4.75283	4.48746	0.799344	1.05859	0.578159	1.33775e-19	-2.09694	down
LOC_Os07g47284	132	142	146	13	8	0	2.47397	2.43188	2.23972	0.306923	0.167762	0	2.78296e-09	-3.22034	down
LOC_Os06g12649	362	324	442	34	118	103	4.04736	3.44603	4.19838	0.464866	1.51573	1.2937	2.772e-05	-1.44024	down
LOC_Os02g55689	1456	1833	1876	390	414	462	22.7303	26.142	23.8992	7.68875	7.58788	8.28935	3.03792e-31	-1.35646	down
LOC_Os05g16670	4919	5057	5879	737	810	788	32.1933	30.2356	31.4037	6.09972	6.22919	5.92477	3.02113e-170	-2.09699	down
LOC_Os01g48740	83	120	135	5	23	31	1.92311	2.55552	2.55285	0.132168	0.626473	0.825911	0.000950284	-1.68468	down
LOC_Os04g58280	102179	131406	137790	19571	27576	24147	916.526	1076.65	1008.45	223.503	292.517	250.507	6.11087e-95	-1.71495	down
LOC_Os07g10960	208	259	322	14	8	6	2.56097	2.92146	3.23985	0.218158	0.109166	0.080267	2.19854e-24	-3.90295	down
LOC_Os09g28850	802	862	1054	299	212	316	7.61911	7.5341	8.19317	3.6073	2.34751	3.81701	2.35731e-08	-1.03005	down
LOC_Os08g44640	8353	8544	10082	1526	1590	1464	100.021	93.3212	99.027	23.6659	23.0051	20.5606	2.93921e-160	-1.89099	down
LOC_Os12g36860	1140	1338	1547	171	103	122	32.4658	34.8098	35.9645	6.13243	3.4497	3.97307	1.22646e-42	-2.6304	down
LOC_Os10g24020	739	741	813	158	191	207	5.3458	4.74627	4.41885	1.32033	1.48586	1.57583	2.40007e-17	-1.37517	down
LOC_Os12g02960	168	185	189	29	57	29	4.02366	4.03848	3.67674	0.867711	1.59564	0.785971	1.34237e-05	-1.51933	down
LOC_Os02g26810	1297	1614	1782	257	374	285	14.2054	16.141	15.9255	3.5604	4.80893	3.57605	1.90482e-33	-1.68186	down
LOC_Os02g57200	1574	1689	2086	518	529	417	11.0202	10.8087	11.9263	4.58826	4.35183	3.35331	1.55097e-20	-1.19256	down
LOC_Os07g31190	337	372	460	25	96	113	3.43681	3.46526	3.82906	0.317576	1.14464	1.31404	2.14477e-05	-1.59025	down
LOC_Os02g13520	265	246	322	54	51	97	3.76158	3.1938	3.73663	0.95876	0.838138	1.57567	1.10568e-05	-1.33671	down
LOC_Os03g10320	118	126	162	26	39	47	2.03547	2.36417	2.47322	0.71082	0.990294	1.13853	0.00145914	-1.1422	down
LOC_Os12g41560	140	211	209	46	48	9	1.93265	2.67666	2.36219	0.796749	0.780353	0.132632	0.000489923	-1.62644	down
LOC_Os02g37490	59	62	54	10	9	8	1.62658	1.55251	1.20797	0.343418	0.267811	0.252156	0.000641544	-1.82409	down
LOC_Os03g05225	284	380	442	32	58	57	9.25308	11.2998	11.7711	1.28093	2.21223	2.13431	1.01106e-15	-2.18599	down
LOC_Os09g24320	741	1008	1045	318	244	271	9.03067	11.2236	10.3869	4.88884	3.49689	3.79284	9.2433e-10	-1.05796	down
LOC_Os07g43700	209	233	275	32	47	14	2.14376	2.3813	2.31735	0.411564	0.565406	0.159325	5.27408e-09	-2.16955	down
LOC_Os06g11720	870	1175	1323	235	274	274	9.93318	12.2632	12.3375	3.38496	3.67563	3.58933	1.72843e-22	-1.42245	down
LOC_Os03g20310	8312	8663	9748	2096	2485	2311	92.8917	88.4357	88.7108	28.8598	32.5366	29.6332	3.97099e-94	-1.29357	down
LOC_Os03g03700	8644	8962	10686	2147	2537	2245	74.6537	71.2885	75.727	23.7085	26.0735	22.5207	1.76513e-95	-1.36496	down
LOC_Os11g25454	1569	1585	1804	335	479	407	21.2916	19.6481	19.9774	5.73623	7.63281	6.34886	1.00899e-26	-1.35859	down
LOC_Os01g71114	170	217	195	30	28	24	1.76022	2.05759	1.65025	0.383417	0.333827	0.284136	2.08167e-10	-2.08101	down
LOC_Os02g30810	331	343	402	108	81	47	4.97392	4.71335	4.92986	2.03692	1.41607	0.810455	1.1285e-06	-1.46627	down
LOC_Os02g42590	17042	18204	20830	5146	5130	4809	122.418	119.334	122.185	46.5229	43.0633	39.441	2.31741e-84	-1.22665	down
LOC_Os07g27770	411	439	525	47	47	45	4.63027	4.52403	4.83058	0.664855	0.623278	0.578581	3.48156e-30	-2.59078	down
LOC_Os02g38840	8100	9020	10331	2365	2589	2461	83.6304	85.0685	87.0485	28.6597	31.3996	29.1753	5.75276e-103	-1.2215	down
LOC_Os04g31090	322	411	389	63	61	56	11.7143	13.646	11.5456	2.87979	2.58046	2.33739	2.63924e-16	-1.93615	down
LOC_Os12g18650	26142	28768	33190	2481	2946	2495	230.707	231.465	237.436	28.0512	30.5026	25.4976	0	-2.80764	down
LOC_Os08g26820	240	158	208	76	58	51	2.20031	1.3163	1.55315	0.87209	0.620088	0.531082	0.00236558	-1.01671	down
LOC_Os05g27110	1302	1444	1787	357	345	439	9.20314	9.32662	10.315	3.19075	2.86766	3.56667	1.73169e-22	-1.31144	down
LOC_Os01g12464	250	288	348	89	62	83	7.21623	7.58753	8.19092	3.25056	2.07515	2.73857	3.27929e-06	-1.21451	down
LOC_Os03g20790	8485	9867	11376	2224	2821	2613	96.3128	102.319	105.396	31.9226	37.6544	34.0882	1.10554e-73	-1.2899	down
LOC_Os01g18670	16505	17270	20138	3657	3829	3550	93.3856	89.2673	92.9987	26.1683	25.4771	23.0828	1.22312e-167	-1.62184	down
LOC_Os12g07530	3163	3648	4167	981	992	1041	12.8107	13.4968	13.7753	5.0251	4.72416	4.84195	1.10724e-48	-1.19391	down
LOC_Os07g32670	1848	2027	2320	419	458	502	17.8243	17.8557	18.258	5.10577	5.19215	5.55486	1.61583e-47	-1.49766	down
LOC_Os03g05620	4838	5123	6113	1221	1838	1422	49.7183	48.099	51.2695	15.862	22.2061	16.792	3.17359e-28	-1.17974	down
LOC_Os01g37490	296	276	359	50	119	104	5.4834	4.67645	5.43425	1.15698	2.58844	2.21172	0.000279838	-1.08687	down
LOC_Os01g73430	224	232	280	22	37	32	1.03632	0.980641	1.0556	0.123743	0.197557	0.165161	5.06016e-14	-2.27997	down
LOC_Os11g03734	394	334	416	69	103	95	3.53075	2.73734	3.04502	0.781174	1.07831	0.975712	2.01298e-09	-1.42015	down
LOC_Os05g47840	168	183	162	44	56	45	2.02788	2.01532	1.59213	0.666412	0.791808	0.624061	0.000274047	-1.13354	down
LOC_Os01g17390	6266	6622	7694	2131	2099	2022	57.5921	55.5952	57.7137	24.7664	22.6824	21.3508	5.18577e-48	-1.05092	down
LOC_Os01g38970	10171	10880	12360	2938	2948	3202	57.3551	56.049	56.8856	20.9572	19.5512	20.7465	4.44815e-80	-1.21198	down
LOC_Os02g57600	5408	5776	6393	1734	1658	1700	63.3439	46.8755	60.63	19.3683	16.8708	24.862	1.53116e-49	-1.12056	down
LOC_Os08g33050	765	917	940	73	197	140	7.39564	8.09572	7.41753	0.891172	2.23439	1.54798	1.48172e-15	-1.98606	down
LOC_Os06g49670	101	78	122	26	21	13	1.14934	0.806305	1.17345	0.338512	0.257232	0.153209	0.000568997	-1.53743	down
LOC_Os08g32170	272	367	380	17	89	84	4.35703	5.37845	4.97211	0.343843	1.68007	1.54763	3.60366e-05	-1.67484	down
LOC_Os08g04130	493	623	781	101	104	88	5.16357	5.99538	6.70736	1.27781	1.24472	1.0259	1.3279e-23	-1.98951	down
LOC_Os05g15530	506	550	642	100	62	72	8.30675	8.25045	8.60346	2.07476	1.19616	1.34459	2.83733e-20	-2.14183	down
LOC_Os03g18440	2952	2749	3359	372	485	433	15.6616	13.324	14.5432	2.49066	3.02349	2.64052	2.26169e-84	-2.14607	down
LOC_Os01g47740	6382	7061	7710	2136	2085	2314	55.3682	56.106	54.5105	23.4437	21.271	23.0592	9.6748e-46	-1.02799	down
LOC_Os07g28590	87	55	51	1	0	8	1.92619	1.10722	0.914749	0.026245	0	0.198991	1.90602e-05	-2.97393	down
LOC_Os02g39730	2034	2462	2513	617	638	754	34.5679	39.0066	35.864	15.0459	15.5598	17.6218	6.60583e-26	-1.13417	down
LOC_Os03g55130	5194	5612	6177	1186	1438	1346	43.7889	43.2255	42.5053	12.6467	14.2552	13.043	2.13746e-91	-1.43437	down
LOC_Os11g43800	315	371	371	60	81	49	2.43719	2.62295	2.34078	0.587038	0.73092	0.434881	2.48452e-12	-1.77601	down
LOC_Os03g03440	84	161	174	7	44	8	0.964509	1.75314	1.58155	0.07782	0.609857	0.090585	0.000570087	-1.92001	down
LOC_Os10g10050	51	69	65	17	8	5	2.84808	3.50486	2.93894	1.19683	0.486187	0.309572	0.00279242	-1.70274	down
LOC_Os05g14260	362	633	577	18	30	32	8.52287	13.6101	11.074	0.526654	0.826606	0.86352	1.15353e-34	-3.51931	down
LOC_Os01g62200	763	825	928	191	299	228	9.45195	9.36701	9.40441	2.91908	4.25085	3.21221	8.30271e-12	-1.14146	down
LOC_Os11g03540	1351	1535	1525	193	173	175	15.9908	16.6001	14.7402	2.87818	2.40375	2.37996	5.16818e-64	-2.34831	down
LOC_Os07g40160	122	153	158	7	46	10	2.82534	3.2232	2.9742	0.185264	1.23971	0.251149	0.000286537	-1.92203	down
LOC_Os07g40620	50828	53237	60254	14659	13987	13267	657.298	628.936	635.961	239.803	212.728	197.17	6.10618e-83	-1.30332	down
LOC_Os02g56270	7058	7553	8302	1662	1934	1728	40.7541	39.846	39.1289	12.1412	13.1353	11.4629	1.45558e-108	-1.44298	down
LOC_Os12g10410	95	123	114	41	12	15	0.631786	0.747752	0.622296	0.338978	0.090856	0.114343	0.00340422	-1.45476	down
LOC_Os02g13965	98	125	136	40	30	37	0.848709	0.985192	0.962419	0.43519	0.305367	0.365084	0.00493127	-1.02277	down
LOC_Os07g17220	169	283	264	26	54	28	1.0907	1.68101	1.44054	0.190738	0.426233	0.211734	1.14327e-08	-1.97791	down
LOC_Os03g01250	2261	2350	2606	705	684	609	24.3085	23.4522	22.9753	9.40622	8.48773	7.39301	1.37868e-28	-1.18447	down
LOC_Os04g10400	2437	2671	3049	819	756	800	55.749	55.8137	56.9321	23.6902	20.3184	21.0316	6.38284e-31	-1.10874	down
LOC_Os02g14760	9115	9721	11781	2866	2675	2810	119.597	116.426	126.154	47.7159	41.4185	42.512	1.33433e-57	-1.20218	down
LOC_Os11g02550	1087	1018	1359	330	286	439	6.6171	5.66363	6.75216	2.53664	2.04159	3.06792	3.83462e-09	-1.0365	down
LOC_Os01g36080	2870	3234	3604	953	884	802	21.7021	22.3065	22.3757	9.02961	7.7975	6.95775	3.31791e-32	-1.20597	down
LOC_Os10g40100	1016	1029	1204	217	257	193	6.76352	6.2625	6.54778	1.8286	2.00908	1.47298	1.36996e-27	-1.61051	down
LOC_Os07g37090	13163	14370	16488	3082	3355	3270	276.279	275.527	282.455	81.8176	82.7966	78.8736	2.16754e-194	-1.51506	down
LOC_Os10g38470	1175	1443	1551	288	327	299	22.7701	25.5444	24.539	7.04253	7.44362	6.65292	4.87051e-36	-1.51544	down
LOC_Os06g38110	274	325	289	58	88	105	13.3051	14.3987	11.4317	3.51781	5.01116	5.82674	2.42413e-05	-1.14373	down
LOC_Os04g54210	260	334	369	43	41	38	19.8502	23.3269	23.0381	4.09392	3.66753	3.27937	1.00356e-17	-2.25158	down
LOC_Os03g26870	141	197	212	28	55	60	1.13408	1.39063	1.43853	0.369211	0.579723	0.443241	0.000355356	-1.22927	down
LOC_Os01g29507	118	204	213	28	33	19	1.31454	2.08542	1.94783	0.395075	0.424279	0.238665	1.1133e-07	-1.96105	down
LOC_Os06g44750	291	341	355	65	99	65	3.24926	3.47958	3.23782	0.908576	1.29335	0.824543	1.09905e-08	-1.41882	down
LOC_Os11g10710	3234	3651	4222	262	364	254	36.0296	37.1578	38.3955	3.6835	4.76973	3.25187	3.64963e-142	-2.98007	down
LOC_Os01g51754	1610	1741	2053	312	278	246	8.23013	8.07442	8.60803	1.97165	1.72328	1.38709	2.17322e-51	-2.00964	down
LOC_Os06g28524	2264	2977	3360	551	906	633	41.2453	49.5433	49.9656	12.6899	19.4109	13.2504	4.90153e-21	-1.36682	down
LOC_Os04g22380	854	887	1016	234	225	251	19.7138	18.7006	19.1473	6.82304	6.09893	6.64131	2.78451e-19	-1.2839	down
LOC_Os08g14490	2563	2877	3123	724	709	919	34.6127	35.4969	34.4205	12.3561	11.2532	14.2605	2.49706e-26	-1.19476	down
LOC_Os09g17080	180	186	210	54	72	29	4.07565	3.85564	3.8918	1.55288	1.92443	0.731915	0.000811358	-1.18151	down
LOC_Os01g39060	1458	1668	1873	234	235	351	11.3155	11.828	11.8658	2.29105	2.14084	3.1286	2.68126e-34	-1.92543	down
LOC_Os12g19370	2034	2232	2483	639	587	611	6.80399	6.8232	6.77958	2.70167	2.30679	2.3487	8.12126e-32	-1.20615	down
LOC_Os08g30520	4018	4546	4933	1031	1488	1101	46.4783	48.035	46.5714	15.0738	20.2431	14.6349	7.17827e-31	-1.23568	down
LOC_Os03g24100	93	169	137	7	28	41	2.35524	3.92086	2.8449	0.213124	0.839448	1.19599	0.00143401	-1.58518	down
LOC_Os09g20460	217	281	302	53	62	50	2.56748	3.04228	2.92613	0.782736	0.857733	0.678757	2.24286e-09	-1.57041	down
LOC_Os04g10060	1758	1754	2092	150	157	131	13.8639	12.6304	13.4647	1.49587	1.45198	1.18172	6.27213e-112	-2.9951	down
LOC_Os12g38870	1438	1568	1788	377	455	467	8.99655	8.96317	9.13925	2.98298	3.35416	3.35637	1.10218e-27	-1.21648	down
LOC_Os02g53320	117	121	180	0	0	4	2.7048	2.5564	3.38715	0	0	0.085408	1.178e-16	-4.96817	down
LOC_Os12g24540	7391	7929	9284	1601	1647	1699	34.9418	34.2436	35.8227	9.5703	9.15601	9.23008	1.12749e-142	-1.64604	down
LOC_Os01g56900	812	818	1048	305	312	158	10.3047	9.48455	10.8521	4.89879	4.60368	2.29859	2.16942e-06	-1.09746	down
LOC_Os01g52280	348	394	435	9	10	30	5.15097	5.3324	5.25009	0.16122	0.168715	0.501992	3.33036e-26	-3.74257	down
LOC_Os04g54320	87	163	148	10	21	17	2.11958	3.63278	2.95116	0.286588	0.599125	0.478376	2.2427e-07	-2.22402	down
LOC_Os12g36750	9592	10607	11725	1965	2022	1721	102.022	100.482	101.816	26.5163	24.6523	20.5083	2.23523e-123	-1.8144	down
LOC_Os03g55550	884	1066	1279	94	181	102	20.6795	22.7665	24.4115	2.77478	4.98057	2.72241	1.848e-30	-2.399	down
LOC_Os01g11860	990	1238	1203	322	274	273	14.3742	16.4294	14.2692	5.91382	4.67977	4.55141	3.56178e-18	-1.30275	down
LOC_Os07g22494	1698	1822	2245	210	292	256	23.5848	23.2256	25.9222	3.31453	5.09977	4.28348	3.86915e-72	-2.25113	down
LOC_Os10g28680	3482	3642	4280	1062	1117	1244	46.7697	44.684	46.9181	18.0461	17.6379	19.1909	1.1686e-36	-1.06958	down
LOC_Os12g16520	312	343	422	114	116	53	3.9352	3.95322	4.3458	1.81042	1.71779	0.766096	4.48529e-05	-1.21661	down
LOC_Os08g41320	1099	1265	1477	366	288	411	13.2667	13.955	14.5621	5.59245	4.08727	5.69533	1.40621e-13	-1.16731	down
LOC_Os11g01590	807	783	971	177	176	174	8.43698	7.47797	8.28714	2.32999	2.15672	2.08243	4.70456e-25	-1.60266	down
LOC_Os03g47310	609	658	682	47	56	80	4.65414	4.59083	4.25328	0.450558	0.495129	0.702284	4.34836e-35	-2.70881	down
LOC_Os11g11960	363	382	476	131	108	95	2.97263	2.86159	3.18287	1.34945	1.0389	0.886433	1.7572e-07	-1.17583	down
LOC_Os02g57140	1487	1668	2084	482	502	410	8.60083	8.85402	9.86748	3.52251	3.41172	2.72277	7.53652e-23	-1.23141	down
LOC_Os09g36080	302	340	346	60	97	52	3.55472	3.65479	3.32386	0.88923	1.33492	0.695874	1.23591e-08	-1.54627	down
LOC_Os11g47809	9635	9778	11053	2894	3125	2945	301.745	279.755	282.528	114.622	115.078	106	1.42365e-69	-1.10276	down
LOC_Os04g53120	278	245	373	33	30	72	1.06935	0.862707	1.17152	0.160567	0.132133	0.315857	1.03192e-08	-1.97527	down
LOC_Os01g55650	4969	5469	6004	1590	1623	1557	24.195	24.3264	23.8613	9.78855	9.29232	8.71256	3.8312e-58	-1.11908	down
LOC_Os05g01690	3767	3902	4461	747	812	612	19.6536	18.5984	18.9997	4.93119	4.98238	3.66856	6.67963e-64	-1.8117	down
LOC_Os06g14260	116	143	153	28	55	24	1.16214	1.30784	1.25004	0.355196	0.641301	0.270122	0.00179644	-1.22027	down
LOC_Os06g01350	396	415	474	96	102	67	4.75513	4.54854	4.64348	1.45711	1.42909	0.923863	5.48656e-12	-1.58351	down
LOC_Os08g09200	72345	77891	90444	21023	22745	23539	438.43	431.231	447.359	161.164	162.115	163.946	1.05504e-137	-1.17289	down
LOC_Os04g13040	109	107	134	21	24	22	2.62789	2.34329	2.64203	0.614451	0.656191	0.602528	1.84831e-05	-1.63305	down
LOC_Os05g48790	1516	1478	1783	180	224	328	16.9552	15.0977	16.2911	2.35048	2.84597	4.06146	1.28553e-29	-2.02563	down
LOC_Os08g19310	422	489	526	69	92	85	3.79655	4.02241	3.865	0.782898	0.968914	0.876225	8.71022e-20	-1.85769	down
LOC_Os03g04930	9103	9402	10642	1966	2233	2077	92.9324	87.8268	88.7856	25.3883	26.8433	24.3611	1.53339e-140	-1.55281	down
LOC_Os08g43550	583	578	698	170	138	174	11.2789	10.2178	11.0297	4.16156	3.13244	3.86037	9.51418e-12	-1.26474	down
LOC_Os04g33860	754	839	951	226	243	219	18.4901	18.8174	19.0508	7.00828	7.01026	6.17414	1.42192e-17	-1.21265	down
LOC_Os02g50700	2489	2669	2943	812	971	699	97.3526	95.3554	93.9655	40.1473	44.6474	31.3966	1.55184e-19	-1.04097	down
LOC_Os05g30220	863	992	1103	120	57	137	3.83432	4.02512	3.99778	0.6742	0.29751	0.695608	4.49069e-23	-2.50046	down
LOC_Os08g31840	1394	1425	1591	342	588	425	13.5982	12.6031	12.6224	5.3771	8.40887	4.65013	6.18137e-11	-1.04244	down
LOC_Os04g02860	114	138	145	22	28	13	0.845035	0.934945	0.880483	0.1983	0.238437	0.110247	2.60414e-06	-1.87753	down
LOC_Os07g18944	795	864	977	211	221	166	7.04764	6.99388	7.06626	2.35706	2.30083	1.68233	2.19477e-19	-1.46106	down
LOC_Os01g32090	344	365	594	135	146	73	0.943204	0.916244	1.33084	0.466591	0.469612	0.22886	5.131e-05	-1.16185	down
LOC_Os02g03840	14188	15231	16643	2187	1900	2355	32.7238	32.0934	31.3296	6.37943	5.154	6.2419	5.03877e-133	-2.16647	down
LOC_Os11g01280	334	369	444	185	87	63	2.75298	2.77948	2.98886	1.92558	0.837925	0.591651	0.00326832	-1.03745	down
LOC_Os04g35870	274	308	371	64	35	43	1.24054	1.27722	1.37204	0.364743	0.185857	0.221874	1.16559e-11	-2.00166	down
LOC_Os01g09410	728	740	807	209	202	223	10.046	9.33731	9.09405	3.64045	3.27254	3.53852	4.34922e-14	-1.17269	down
LOC_Os02g17910	1393	1628	1793	355	406	305	14.874	15.8833	15.6208	4.79032	5.0933	3.73288	1.87899e-31	-1.50057	down
LOC_Os06g45140	5891	6437	6911	1098	1115	1305	77.2304	77.1195	73.7087	18.3511	17.4748	19.9656	5.43129e-103	-1.78482	down
LOC_Os11g09150	312	408	447	60	77	42	8.92297	10.6475	10.4212	2.15263	2.58304	1.35097	4.10481e-14	-1.98604	down
LOC_Os12g24170	11035	11833	13566	3402	3527	3482	78.2314	76.6372	78.4947	30.5088	29.4058	28.3659	1.63792e-93	-1.1411	down
LOC_Os03g28940	14461	15279	17085	3979	3891	3908	248.317	239.901	238.769	86.4885	78.7369	76.8407	4.36903e-99	-1.3251	down
LOC_Os08g38710	6970	7617	8339	873	958	859	55.7862	55.6987	54.4757	8.83338	9.01476	7.89435	1.74993e-268	-2.4247	down
LOC_Os05g31230	4912	5313	6051	1292	1338	1256	45.9877	43.8068	46.4134	18.4564	17.1	15.6457	1.5817e-85	-1.39882	down
LOC_Os01g65510	989	1413	1598	151	206	198	14.8077	19.3373	19.5397	2.85587	3.62281	3.40617	6.12467e-40	-2.15713	down
LOC_Os03g25600	1568	1769	2113	562	521	572	9.84501	10.1783	10.8031	4.45548	3.75118	4.13586	1.08196e-20	-1.04384	down
LOC_Os01g10300	208	252	247	16	38	11	4.04476	4.47831	3.92664	0.380509	0.865253	0.22893	1.22615e-11	-2.63845	down
LOC_Os01g07100	513	667	640	107	150	178	11.3394	13.4749	11.5362	2.98686	3.88005	4.50708	1.53424e-11	-1.38573	down
LOC_Os03g31026	5577	6653	7386	660	874	741	36.6557	40.0212	39.6439	5.56006	6.23293	5.15911	6.09794e-178	-2.43801	down
LOC_Os04g01320	2848	3032	3747	792	1119	854	21.2365	20.6517	22.8076	7.46243	9.81066	7.31265	3.01018e-24	-1.13276	down
LOC_Os03g14380	8203	8754	10012	2269	2402	2291	54.1951	52.8344	53.9854	18.9617	18.6634	17.3902	5.65328e-104	-1.28801	down
LOC_Os02g11780	3555	4353	4926	1385	1276	1003	19.4115	21.7164	21.9556	9.5676	8.19264	6.29506	1.32638e-19	-1.12746	down
LOC_Os06g51390	7456	7913	9269	1989	2224	1656	86.4914	83.9394	87.7792	29.2223	30.3923	22.0471	2.94971e-48	-1.40024	down
LOC_Os01g51030	483	567	675	148	192	157	16.9919	18.2256	19.385	6.59074	7.92147	6.35057	3.09472e-10	-1.1163	down
LOC_Os08g32880	290	311	380	43	59	32	2.31957	2.27216	2.48224	0.433735	0.547962	0.286679	1.08976e-14	-2.1472	down
LOC_Os10g06710	1431	1459	1711	266	216	253	19.0355	17.722	18.5733	4.46428	3.37044	3.85828	6.16779e-45	-1.96501	down
LOC_Os02g42550	2422	2694	2936	776	925	810	40.916	41.5677	40.4799	16.5754	18.3684	15.7147	2.0578e-31	-1.0169	down
LOC_Os03g44190	372	545	591	50	88	43	6.16855	8.25395	7.99569	1.04211	1.71195	0.819868	8.39535e-18	-2.32866	down
LOC_Os03g56720	97	136	108	26	34	14	3.19062	4.0986	2.91407	1.0798	1.29041	0.503179	0.000786822	-1.44527	down
LOC_Os07g22390	2428	2803	3053	635	721	634	27.6741	29.0889	28.3786	8.98916	9.49859	8.15516	1.64459e-54	-1.38947	down
LOC_Os09g27940	2498	3495	3326	487	428	480	32.9219	42.1709	35.8242	8.13175	6.63736	7.28916	9.50229e-63	-2.05788	down
LOC_Os08g38920	524	790	805	126	230	226	13.7888	18.9989	17.287	4.19189	7.09356	6.81166	1.27767e-07	-1.18091	down
LOC_Os11g09474	389	494	465	93	122	70	2.85763	3.31698	2.7937	0.866294	1.04818	0.588383	8.44628e-11	-1.55044	down
LOC_Os07g32340	16495	17359	20171	4048	4401	3916	124.9	120.064	124.719	38.7985	39.1826	33.9466	6.22426e-134	-1.46156	down
LOC_Os01g01689	3285	3963	4400	888	923	1009	8.06288	8.87603	8.80884	2.72963	2.65202	2.80471	1.15117e-57	-1.37463	down
LOC_Os04g33350	107	191	115	11	43	38	2.70377	4.42889	2.38817	0.340869	1.26967	1.08872	0.00263024	-1.41033	down
LOC_Os01g72420	141	164	154	20	9	24	1.18935	1.25856	1.05559	0.208579	0.089019	0.224559	2.72238e-08	-2.29463	down
LOC_Os01g08380	7734	8874	10364	1170	2226	1887	96.5729	101.229	105.629	18.4703	32.687	27.0827	6.11789e-14	-1.66744	down
LOC_Os11g20179	794	857	1027	217	287	245	15.9822	15.8965	17.0945	6.10246	7.35831	6.23132	1.10978e-15	-1.16668	down
LOC_Os01g64020	298	340	332	25	53	84	2.56283	2.6869	2.33438	0.271582	0.544821	0.848738	6.86678e-08	-1.85434	down
LOC_Os07g29470	52	56	113	12	13	18	0.987592	0.972608	1.76896	0.284163	0.284958	0.384378	0.00288475	-1.51356	down
LOC_Os10g32840	47	51	56	5	16	2	1.04237	1.04126	1.017	0.116218	0.40753	0.029283	0.00646595	-1.75624	down
LOC_Os10g21590	156	185	215	14	58	64	1.82131	1.8928	1.99943	0.184639	0.805738	0.863623	0.00275005	-1.29318	down
LOC_Os09g01670	9474	10099	10902	2608	2982	2772	165.298	160.972	155.261	57.5576	61.1936	55.59	1.00456e-91	-1.20466	down
LOC_Os02g38780	248	211	223	53	97	55	1.59857	1.24097	1.17167	0.431534	0.732816	0.407641	0.00079599	-1.05783	down
LOC_Os01g02610	107	77	144	25	17	20	0.866004	0.566092	0.95223	0.251632	0.160179	0.18428	0.000190876	-1.61053	down
LOC_Os10g38730	120	146	179	15	38	17	3.06137	3.41081	3.71884	0.477384	1.12646	0.491961	4.02002e-06	-1.88821	down
LOC_Os01g64870	2202	2333	2818	630	545	537	16.676	16.1397	17.4182	6.03283	4.85477	4.6684	1.65715e-34	-1.42487	down
LOC_Os04g21890	107	84	136	12	27	11	0.83048	0.594946	0.860082	0.118189	0.23897	0.091007	4.19017e-05	-1.89453	down
LOC_Os11g09180	105	147	145	9	32	32	1.49152	1.91946	1.67735	0.146814	0.529506	0.522371	0.000179423	-1.66542	down
LOC_Os12g06180	1706	1837	2284	397	584	488	42.4632	41.754	46.3943	12.4748	17.0942	13.9493	1.71755e-25	-1.31837	down
LOC_Os03g28980	352	501	563	121	205	79	2.92958	3.80608	3.82061	1.27115	1.99861	0.748821	0.000194034	-1.10415	down
LOC_Os06g04990	1389	1693	2000	136	161	88	30.1361	33.5593	35.4064	3.72976	4.09804	2.18728	3.31722e-62	-3.01521	down
LOC_Os11g42350	1988	2069	2561	298	343	373	20.0441	19.1917	21.7302	4.09913	4.37526	4.34884	8.51102e-73	-2.03245	down
LOC_Os12g01922	2957	3146	3657	839	920	910	13.4967	13.1197	13.6258	4.84527	4.93511	4.77291	8.02657e-52	-1.20408	down
LOC_Os07g40520	975	933	1052	322	246	258	11.1154	9.71356	9.78482	4.64064	3.29765	3.37018	7.99674e-12	-1.16436	down
LOC_Os02g57900	135	178	182	38	57	41	3.40441	4.10473	3.75625	1.2076	1.67061	1.17778	0.000298521	-1.15919	down
LOC_Os07g48870	216	277	255	41	53	101	3.21752	3.7714	3.09858	0.754721	0.916571	1.72042	0.000274629	-1.23305	down
LOC_Os05g38820	515	491	615	121	141	175	8.07284	7.03831	7.87611	2.38709	2.60224	3.14512	7.40829e-10	-1.21433	down
LOC_Os08g06930	504	524	583	138	114	134	6.67366	6.28479	6.45371	2.16091	1.64831	1.87748	7.48375e-13	-1.37786	down
LOC_Os03g54030	58	56	55	7	4	5	0.373369	0.328206	0.291747	0.049808	0.026928	0.033696	4.20506e-05	-2.37582	down
LOC_Os04g54240	1679	1768	1897	240	281	328	43.8716	42.2109	40.4716	7.92472	8.63895	9.82939	3.88722e-54	-1.98487	down
LOC_Os03g56714	69	66	66	3	15	8	2.00748	1.74476	1.57652	0.086466	0.501964	0.249063	0.00033268	-2.03396	down
LOC_Os04g44950	400	405	468	136	104	134	6.60907	6.12092	6.32047	2.84223	2.00647	2.54296	5.1303e-07	-1.0822	down
LOC_Os06g15370	1667	2006	2224	232	538	447	18.1945	20.003	19.817	3.19474	6.90419	5.6015	1.72723e-15	-1.60168	down
LOC_Os04g56160	32414	34542	40389	8358	8980	8515	194.571	189.427	197.86	63.4318	63.3557	58.7996	5.23683e-183	-1.38778	down
LOC_Os04g41140	366	379	406	69	102	159	2.91932	2.76681	2.64506	0.688081	0.950572	1.45389	6.52191e-05	-1.12019	down
LOC_Os05g05310	3390	3782	4373	797	973	976	19.1517	19.5314	20.1776	5.69364	6.45598	6.33507	2.12544e-62	-1.4048	down
LOC_Os03g06720	1052	1068	1227	215	239	304	7.69368	7.13821	7.32512	1.98306	2.0557	2.5513	6.03874e-22	-1.47074	down
LOC_Os01g55940	174	167	243	8	19	14	1.59862	1.40322	1.82598	0.092977	0.197154	0.139944	6.57359e-15	-2.997	down
LOC_Os07g36940	11477	11818	13890	3705	3623	3928	40.9698	38.5446	40.4697	16.5525	15.0492	16.1159	3.05528e-55	-1.05722	down
LOC_Os09g30130	953	1090	1178	239	293	310	6.6237	6.92252	6.68485	2.10241	2.39416	2.47249	8.70657e-21	-1.26619	down
LOC_Os04g50120	6096	6422	7409	1919	2160	2047	81.5362	78.472	80.8746	32.4627	33.9703	31.4579	1.59425e-62	-1.0377	down
LOC_Os08g32850	5026	5220	6087	1025	1178	1095	53.3017	51.8647	52.561	15.4155	16.4795	14.9665	3.5848e-116	-1.64301	down
LOC_Os01g63820	3977	4258	5060	1280	1420	1124	24.8012	24.2653	25.6781	10.138	10.4782	8.10947	1.96897e-33	-1.1283	down
LOC_Os01g08440	255	414	446	39	130	59	3.06218	4.53683	4.36997	0.586922	1.83392	0.810225	1.2035e-05	-1.55965	down
LOC_Os02g12680	2749	3893	4291	315	707	494	34.8627	45.1048	44.4161	5.05174	10.532	7.19673	2.75969e-12	-2.11981	down
LOC_Os05g41550	17561	22250	23256	822	989	687	70.8534	96.6974	84.5559	4.13704	5.19909	3.55754	0	-3.97778	down
LOC_Os08g08000	4175	4534	5104	1208	1299	1497	29.8608	29.6249	29.7937	10.9291	10.9246	12.302	2.12597e-39	-1.1207	down
LOC_Os06g48250	202	270	301	17	73	92	2.2703	2.77833	2.76477	0.232085	0.963225	1.18702	0.00157164	-1.3447	down
LOC_Os01g15580	944	1116	1260	217	116	123	4.70213	5.07981	5.12564	1.3626	0.676921	0.702487	1.97509e-20	-2.13854	down
LOC_Os04g52440	12910	13817	15608	3179	3019	3038	147.93	144.634	145.972	46.0715	40.6837	40.0095	1.06092e-112	-1.52794	down
LOC_Os08g01850	1663	1904	2447	685	581	495	15.499	16.2121	18.6223	8.07577	6.3669	5.30179	2.53304e-13	-1.08392	down
LOC_Os12g03720	3487	3771	4497	977	1076	1111	30.7527	30.3584	32.3315	10.8994	11.1621	11.2655	5.4833e-55	-1.22521	down
LOC_Os03g02030	1041	1221	1248	330	421	330	10.4128	11.165	10.2133	4.1537	4.95459	3.78597	1.0021e-14	-1.0329	down
LOC_Os03g09140	2334	2451	2532	588	568	660	47.0182	45.0507	41.6827	14.9668	13.494	15.2436	1.9733e-35	-1.34551	down
LOC_Os07g40630	4995	5751	6426	798	841	865	27.6252	29.0524	29.0038	5.58009	5.46844	5.49315	2.94734e-185	-2.10762	down
LOC_Os01g73514	7647	7743	9202	1632	2012	1881	25.6663	23.7436	25.2094	6.92767	7.94104	7.25677	1.30924e-96	-1.49129	down
LOC_Os02g25620	739	758	824	31	33	54	21.4116	20.071	19.4881	1.10479	1.10603	1.78739	3.257e-56	-3.57268	down
LOC_Os09g33520	2333	2523	3009	556	501	481	17.5572	17.345	18.4842	5.28715	4.43239	4.15865	2.16892e-52	-1.67689	down
LOC_Os08g40420	7151	7832	8447	1159	1104	1115	42.6788	42.6558	41.1639	8.57984	7.64281	7.77914	7.03048e-177	-2.12546	down
LOC_Os12g42590	128	178	176	31	35	31	3.33751	4.24238	3.75563	1.00355	1.05447	0.907956	1.94198e-06	-1.58138	down
LOC_Os04g50960	607	714	779	85	110	93	4.61749	4.96633	4.84209	0.818224	0.980456	0.809071	2.388e-34	-2.17831	down
LOC_Os08g01190	197	205	243	61	54	58	3.67895	3.50335	3.71096	1.43777	1.18868	1.23415	1.31473e-05	-1.19891	down
LOC_Os03g06910	182	274	266	12	30	34	2.03948	2.80371	2.43087	0.163951	0.392506	0.430379	8.63505e-12	-2.46654	down
LOC_Os04g36580	83	58	89	0	0	0	0.437228	0.279853	0.383584	0	0	0	2.82992e-12	-5.17316	down
LOC_Os10g04690	121	167	201	26	14	21	4.18178	5.3075	5.70474	1.14183	0.565878	0.834142	1.34413e-08	-2.19047	down
LOC_Os11g04010	1167	1423	1643	101	218	233	15.4109	17.157	17.6995	1.67185	3.37372	3.53037	5.89939e-25	-2.2437	down
LOC_Os09g33630	597	767	729	188	203	223	11.43	13.3743	11.4186	4.26951	4.26715	4.56418	2.3922e-11	-1.09625	down
LOC_Os06g10450	410	569	572	57	98	76	9.83975	12.4647	11.2006	1.72355	2.7415	2.07321	4.35169e-19	-2.04693	down
LOC_Os12g30555	428	561	495	103	72	152	5.26627	6.30167	4.96175	1.59071	1.02944	2.14895	4.17825e-08	-1.47854	down
LOC_Os12g37550	6806	6894	7956	1583	1856	1848	93.6095	86.6242	89.3091	27.5341	30.0187	29.2076	1.91222e-84	-1.37226	down
LOC_Os01g47110	107	89	126	4	14	6	6.36667	4.81306	6.10853	0.231371	0.97409	0.399401	2.16349e-08	-2.80026	down
LOC_Os04g58330	2619	2663	3149	771	783	684	43.3718	40.2919	42.5664	16.1371	15.2352	13.0166	1.20868e-35	-1.24435	down
LOC_Os04g49310	63	66	53	0	10	7	0.57755	0.55158	0.390375	0	0.102751	0.066212	0.000393231	-2.31335	down
LOC_Os03g59264	1614	1914	1968	309	256	437	9.93499	10.7625	9.88353	2.39892	1.85076	3.09034	8.75402e-25	-1.77082	down
LOC_Os06g30560	74	82	105	28	19	20	0.60105	0.608788	0.692754	0.285791	0.175628	0.180553	0.00563841	-1.19818	down
LOC_Os01g09930	510	522	605	44	99	49	8.97028	8.38926	8.68734	0.96161	2.04019	0.988816	6.95066e-19	-2.37953	down
LOC_Os11g34120	1363	1344	1460	169	292	147	10.2978	9.27527	8.99962	1.61164	2.58825	1.27389	4.17985e-25	-2.09763	down
LOC_Os04g44300	355	448	423	84	42	42	2.64803	3.04941	2.57625	0.788212	0.36797	0.359728	3.80332e-12	-2.11587	down
LOC_Os07g02880	311	324	433	113	89	95	8.65676	8.24579	9.85242	3.96982	2.89959	3.01743	1.01381e-06	-1.1479	down
LOC_Os12g13290	5051	5465	6302	1017	1103	927	45.5793	45.0491	46.4099	11.6063	11.7058	9.60567	6.46875e-107	-1.79514	down
LOC_Os03g11580	2403	2622	3101	865	832	798	14.0169	13.9697	14.7642	6.37848	5.70266	5.34666	3.65331e-27	-1.03128	down
LOC_Os04g42770	3075	3580	4029	845	1146	885	18.086	18.984	19.4104	6.47416	8.09614	6.1443	3.19148e-33	-1.22625	down
LOC_Os07g12220	213	253	310	53	103	45	6.20317	6.74926	7.38126	1.94368	3.52444	1.49009	0.000128932	-1.24101	down
LOC_Os03g57070	191	252	355	70	56	79	1.45174	1.48443	1.99809	0.558178	0.407612	0.57113	2.08705e-05	-1.23607	down
LOC_Os10g20470	4269	4510	5426	888	939	840	46.4055	44.7896	48.1404	12.2085	11.9943	10.483	2.53119e-100	-1.74256	down
LOC_Os06g36560	89180	96618	110589	15964	18923	16078	1132.41	1120.67	1145.45	256.833	282.933	234.965	3.56304e-248	-1.87519	down
LOC_Os01g71930	529	614	702	36	114	54	3.25435	3.45235	3.52863	0.273331	0.821634	0.37571	3.35486e-16	-2.44725	down
LOC_Os05g28300	6317	6891	7777	1949	1938	2360	30.7718	30.6652	30.9195	12.0092	11.1001	13.2119	2.50228e-36	-1.08054	down
LOC_Os12g37970	56	96	133	11	22	2	0.850817	1.38998	1.73195	0.211525	0.387126	0.035371	0.000542485	-2.03104	down
LOC_Os09g37330	306	358	450	91	35	16	8.0816	8.63187	9.71486	3.03627	1.08772	0.464057	1.19525e-06	-2.11161	down
LOC_Os05g39650	3668	4116	4496	1269	1178	1241	46.8465	48.0258	46.8624	20.5	17.6948	18.2102	4.67192e-36	-1.06593	down
LOC_Os06g49185	62	60	98	8	10	16	0.753303	0.668467	0.974611	0.122107	0.140517	0.212964	0.000333929	-1.82688	down
LOC_Os05g46250	1258	1271	1381	457	450	265	16.6536	15.4092	15.0637	7.47512	6.83064	3.93435	4.63024e-08	-1.06122	down
LOC_Os01g11920	540	720	712	144	138	126	1.55994	1.90152	1.67966	0.524757	0.467134	0.416066	2.62055e-18	-1.58527	down
LOC_Os03g34310	1066	1371	1439	355	472	386	9.99122	11.99	10.5613	4.46602	5.49527	3.42039	3.35023e-14	-1.00576	down
LOC_Os04g59460	1792	1939	2332	419	363	431	6.94032	6.85801	7.37113	2.05044	1.64948	1.91557	3.30812e-42	-1.64259	down
LOC_Os01g54350	4871	5359	6461	1527	1740	1543	36.3464	36.5345	39.3491	14.4124	15.2685	13.2343	5.74006e-53	-1.12598	down
LOC_Os08g25710	1028	1207	1423	226	305	264	6.09367	6.54025	6.8886	1.69524	2.12744	1.79426	8.64251e-29	-1.5264	down
LOC_Os03g58970	661	710	802	175	127	95	3.89176	3.81021	3.90557	1.27625	0.878549	0.62329	1.96791e-14	-1.74596	down
LOC_Os12g18729	6799	7267	8575	1925	1955	1916	41.7797	40.7862	42.7991	15.0964	14.2373	13.554	1.19989e-84	-1.2972	down
LOC_Os04g55690	221	313	307	31	106	21	2.64573	3.42345	3.00053	0.458631	1.4881	0.278991	0.000200537	-1.64371	down
LOC_Os07g23270	506	576	653	12	22	26	4.11511	4.27692	4.33616	0.122384	0.201341	0.2376	1.35533e-52	-4.08225	down
LOC_Os10g27274	1101	1189	1457	327	200	259	14.552	14.4739	15.842	5.42531	3.0724	3.88905	2.16195e-16	-1.55394	down
LOC_Os06g23790	274	252	289	44	54	96	4.96634	4.11979	4.24018	0.967298	1.12044	1.96938	1.39825e-05	-1.37006	down
LOC_Os02g07830	70	70	72	11	15	17	0.877481	0.802695	0.735896	0.171343	0.214216	0.233752	0.00146963	-1.51542	down
LOC_Os07g03060	759	821	947	208	238	212	5.74108	5.67474	5.85009	1.99008	2.11036	1.84375	7.58672e-19	-1.26838	down
LOC_Os10g17650	657	720	859	101	84	60	7.77255	7.77714	8.29707	1.50517	1.16876	0.804892	6.09154e-31	-2.47573	down
LOC_Os06g40704	647	816	971	235	176	236	8.06897	9.43371	10.1965	4.15328	2.73219	3.19465	4.90367e-11	-1.21732	down
LOC_Os02g10860	558	600	743	79	97	102	11.2313	11.0441	12.213	2.01157	2.27828	2.35455	1.03019e-28	-2.082	down
LOC_Os02g02150	455	536	528	167	92	83	3.10203	3.34278	2.94039	1.43562	0.739049	0.648028	2.9844e-07	-1.43283	down
LOC_Os08g13330	114	135	166	8	9	6	4.17726	4.53146	4.9945	0.343885	0.359977	0.242534	1.81198e-13	-3.2415	down
LOC_Os02g04840	30620	31825	36601	4236	5041	4797	162.905	154.681	158.933	28.5077	31.5391	29.326	0	-2.15249	down
LOC_Os01g59620	517	451	544	97	82	156	3.8302	3.05255	3.28588	0.90145	0.712694	1.32395	7.93068e-09	-1.48166	down
LOC_Os05g51380	776	1002	982	142	152	181	5.31168	6.16205	5.44787	1.23124	1.19766	1.44861	4.7078e-30	-1.85688	down
LOC_Os09g33992	276	249	307	58	64	96	3.92342	3.17329	3.54541	0.897208	0.920345	1.49622	7.79379e-06	-1.24132	down
LOC_Os10g35180	20248	21827	24826	5102	5379	5114	136.456	134.381	136.555	43.492	42.6294	39.6041	7.60275e-176	-1.43514	down
LOC_Os07g31390	171	172	229	53	63	59	3.96379	3.66021	4.33622	1.54408	1.71894	1.57342	0.000375634	-1.01336	down
LOC_Os11g36200	6200	6986	7839	1459	1289	1266	35.9043	36.9242	37.0208	10.5779	8.83055	8.39914	3.60115e-80	-1.71397	down
LOC_Os06g49310	725	984	1072	65	151	157	4.18534	5.0516	4.95772	0.446748	0.977229	0.994411	5.09815e-19	-2.19215	down
LOC_Os03g56950	1069	1249	1320	146	104	110	12.2699	13.1377	12.3228	2.08632	1.29459	1.33763	5.56034e-52	-2.63697	down
LOC_Os08g09900	121	93	88	19	28	21	0.763573	0.535322	0.450148	0.145525	0.201712	0.146343	0.00091784	-1.41877	down
LOC_Os12g21930	414	531	587	105	117	81	4.40038	5.12291	5.09366	1.39744	1.4179	0.978895	1.28954e-14	-1.64078	down
LOC_Os06g07600	52803	60489	67543	8747	8412	8524	390.46	408.625	407.646	81.8147	73.1521	72.4382	1.67159e-289	-2.14449	down
LOC_Os11g04720	2754	2966	3087	266	233	270	59.5787	58.4741	54.2981	7.22803	5.90218	6.68266	3.27932e-136	-2.842	down
LOC_Os08g13014	583	714	731	78	79	99	6.04144	6.75614	6.1824	1.01044	0.958878	1.17889	2.13378e-33	-2.29134	down
LOC_Os12g02760	1901	1977	2233	388	336	219	41.7812	39.693	40.0611	10.7748	8.66246	5.51744	6.10034e-29	-2.00384	down
LOC_Os08g38700	2750	2771	3483	550	591	678	36.3032	33.4235	37.5406	9.18259	9.16495	10.2774	3.67747e-56	-1.63623	down
LOC_Os02g27110	10933	12773	13775	3557	3715	3796	24.1218	25.7461	24.8061	9.9269	9.63883	9.62577	3.39051e-84	-1.09303	down
LOC_Os01g10040	4472	4648	5967	1162	1347	1186	69.2656	65.555	75.3577	22.8448	24.3703	21.0425	5.59905e-59	-1.35927	down
LOC_Os10g31850	22532	23913	27060	3039	3415	3203	376.734	365.572	369.748	64.1226	67.0125	61.4737	0	-2.26416	down
LOC_Os09g34000	487	498	584	108	64	102	7.09028	6.57981	7.09741	1.84786	0.935245	1.63163	5.19699e-14	-1.80776	down
LOC_Os11g29870	877	930	1230	153	208	284	14.2856	13.8438	16.3627	3.15456	3.98055	5.31332	3.94297e-15	-1.54915	down
LOC_Os02g53040	1612	1581	1775	331	378	300	38.6226	34.5953	34.7082	10.0235	10.6498	8.23518	8.99112e-38	-1.63221	down
LOC_Os04g12920	91	106	103	8	15	15	11.9858	12.7843	11.0921	1.20049	2.21828	2.16114	1.48895e-06	-2.15681	down
LOC_Os06g41660	452	479	602	77	81	53	1.93613	1.87517	2.10423	0.414421	0.407755	0.256532	2.97393e-21	-2.1512	down
LOC_Os04g20640	66	82	70	0	0	0	0.760191	0.870971	0.661123	0	0	0	5.32385e-12	-5.11923	down
LOC_Os10g37730	4124	4823	5444	1483	1526	1426	31.9861	34.0689	34.4211	15.8515	14.6422	13.9765	9.54935e-42	-1.0276	down
LOC_Os01g41780	243	268	340	66	111	62	1.63863	1.65004	1.86878	0.560694	0.878105	0.476453	4.79821e-05	-1.13825	down
LOC_Os05g49840	605	453	660	157	153	149	6.23171	4.25781	5.54171	2.03504	1.85243	1.76395	3.45574e-09	-1.22517	down
LOC_Os07g04420	186	154	184	8	8	4	9.61834	7.30609	7.7854	0.474736	0.469863	0.19075	1.02807e-17	-3.75354	down
LOC_Os03g15330	69	79	93	21	8	25	3.15559	3.27459	3.4572	1.16784	0.41551	1.30824	0.00743722	-1.34411	down
LOC_Os09g28670	359	452	390	16	9	21	11.8187	13.5789	10.4572	0.653553	0.337838	0.783338	1.1664e-33	-3.88901	down
LOC_Os03g55990	4467	4916	5579	1100	1271	883	45.5616	45.0698	45.4829	15.2784	16.9731	11.8729	2.43992e-42	-1.52973	down
LOC_Os06g08350	90	140	126	7	46	14	1.6991	2.41547	1.93385	0.166807	1.01715	0.289638	0.0030272	-1.58563	down
LOC_Os06g45800	982	962	1187	190	150	196	4.80189	4.29558	4.73695	1.17378	0.857695	1.09862	4.48142e-29	-1.85994	down
LOC_Os02g47744	445	594	578	66	118	65	2.80104	3.24273	2.89126	0.464334	0.768339	0.454342	3.10618e-16	-1.99845	down
LOC_Os04g40470	118	122	104	34	22	14	1.47765	1.39841	1.06596	0.531664	0.311695	0.190225	0.000536401	-1.52251	down
LOC_Os12g13174	335	348	337	35	94	72	1.84381	1.74823	1.51513	0.238262	0.603173	0.452505	8.56032e-08	-1.64847	down
LOC_Os05g37170	284	325	346	55	88	67	3.75207	3.82058	3.52956	0.696731	1.04751	0.845216	1.6739e-09	-1.49545	down
LOC_Os03g09280	3599	3877	4509	932	967	840	30.4443	29.8975	31.0604	9.9377	9.59087	8.13705	2.56447e-62	-1.45933	down
LOC_Os12g06080	1171	1356	1525	304	466	486	30.6354	32.4133	32.5654	10.0416	14.3333	14.6172	3.63127e-11	-1.02237	down
LOC_Os07g22670	266	373	403	73	95	86	2.83565	3.63082	3.50156	0.980978	1.1868	1.04626	1.03772e-08	-1.34096	down
LOC_Os07g10390	3067	3520	3800	913	944	1141	19.6802	20.6358	19.9033	7.40582	7.12502	8.41215	1.19962e-30	-1.12483	down
LOC_Os12g18640	2115	2186	2450	541	600	475	19.1934	18.1179	18.1441	6.21094	6.39887	4.95492	5.94154e-36	-1.39528	down
LOC_Os06g29460	595	540	720	153	186	137	6.10487	5.09136	6.08772	1.9769	2.24987	1.56046	1.12941e-11	-1.28426	down
LOC_Os02g51400	2090	2181	2568	469	570	604	14.2264	13.5653	14.2686	4.03271	4.55914	4.72621	8.06016e-40	-1.39078	down
LOC_Os01g68320	15893	18091	20156	2831	2933	3195	90.2242	89.5037	88.9641	25.3099	20.6249	24.8995	1.27451e-227	-1.92703	down
LOC_Os08g37760	219	331	291	54	83	104	2.85032	3.9373	3.0958	0.888634	1.26053	1.54811	0.000132978	-1.11095	down
LOC_Os03g20870	1435	1840	2078	335	594	480	20.018	23.4487	23.6628	5.90314	9.73707	7.69042	7.27601e-15	-1.25304	down
LOC_Os02g51740	152	238	196	25	67	41	2.62549	3.76406	2.7658	0.527142	1.36367	0.814373	0.000122439	-1.41934	down
LOC_Os12g13440	2904	2903	3498	375	366	423	7.69165	7.02561	7.56372	1.25061	1.13642	1.28363	2.42505e-109	-2.32563	down
LOC_Os12g07800	65	83	112	2	0	18	0.511826	0.592683	0.717259	0.019981	0	0.159754	0.000521009	-2.40639	down
LOC_Os12g03110	1164	1310	1604	370	359	357	34.2345	35.1931	38.5083	13.7552	12.3891	12.0425	3.29646e-23	-1.23074	down
LOC_Os06g29220	537	513	552	155	146	116	5.889	5.1389	4.94395	2.14933	1.88418	1.46228	5.90169e-10	-1.26405	down
LOC_Os01g09570	2492	2593	3272	703	723	703	23.8502	22.6788	25.5665	8.51012	8.1389	7.73012	6.10512e-43	-1.30039	down
LOC_Os05g24684	1788	2098	2344	393	397	413	8.37094	8.97215	8.95936	2.32576	2.1836	2.21838	4.9235e-60	-1.69835	down
LOC_Os04g28020	405	446	476	105	116	101	5.68233	5.71323	5.45155	1.85074	1.90969	1.62336	4.10882e-12	-1.36278	down
LOC_Os11g07700	101	139	144	23	27	26	2.74072	3.43265	3.18342	0.77025	0.833851	0.794046	1.55821e-05	-1.58883	down
LOC_Os10g05680	1324	1537	1665	431	521	393	20.7358	21.9243	21.0932	8.69148	9.47862	7.02495	5.97462e-18	-1.08138	down
LOC_Os05g01490	1791	1857	2257	372	307	293	41.103	38.92	42.7353	11.0803	8.0836	7.93973	4.60495e-45	-1.919	down
LOC_Os01g40580	138	169	129	16	37	23	2.51733	2.81626	1.91247	0.347538	0.79061	0.462296	7.99027e-06	-1.77509	down
LOC_Os09g19290	45	55	66	0	0	0	0.16557	0.185552	0.200971	0	0	0	7.15321e-10	-4.7134	down
LOC_Os07g31194	218	188	268	56	30	27	6.85272	5.3954	6.87058	2.19315	1.10819	0.964191	4.22309e-07	-1.80992	down
LOC_Os07g46846	282	289	417	30	41	26	3.8916	3.64508	4.68964	0.508724	0.651279	0.401581	1.62809e-19	-2.59822	down
LOC_Os12g03870	74	48	98	6	11	14	1.14372	0.681664	1.24793	0.110217	0.195764	0.24526	0.000273412	-1.93647	down
LOC_Os02g03294	189	254	220	25	101	48	3.96651	4.86382	3.76325	0.653974	2.48381	1.15742	0.0026111	-1.21981	down
LOC_Os09g36750	2990	3238	3752	288	277	297	84.3534	83.5362	86.5086	10.4528	9.22569	9.70249	4.76108e-183	-2.85693	down
LOC_Os04g34140	965	961	1020	232	248	438	11.8785	10.8053	10.2454	3.60166	3.58973	6.19636	3.59657e-06	-1.01182	down
LOC_Os10g29274	2137	2566	3011	751	722	570	16.4927	17.5	19.0962	10.1745	8.064	5.59442	4.35078e-22	-1.23538	down
LOC_Os02g31960	880	909	1106	280	239	173	10.5565	9.94864	10.8132	4.39846	3.4037	2.35452	6.81008e-13	-1.37473	down
LOC_Os12g22284	552	594	628	115	172	169	4.27732	4.20521	3.97418	1.12462	1.56484	1.49811	1.00268e-11	-1.28963	down
LOC_Os02g56560	10769	11574	13310	3402	3344	3162	100.392	98.5687	101.278	40.1201	36.655	33.8665	6.39782e-68	-1.17875	down
LOC_Os05g06470	7241	8035	9366	2337	2213	2047	50.6604	51.3553	53.4833	20.6811	18.2085	16.4577	8.22309e-51	-1.22833	down
LOC_Os08g39950	311	391	387	18	30	38	2.47413	2.84366	2.51213	0.17495	0.27976	0.339456	9.51504e-24	-2.91321	down
LOC_Os10g41749	1150	1518	1664	259	292	387	5.57541	6.72506	6.53485	1.59999	1.65788	2.10798	3.52443e-22	-1.52497	down
LOC_Os02g01970	454	534	562	56	57	67	3.88863	4.17407	3.9259	0.598451	0.565063	0.659437	5.42195e-30	-2.40313	down
LOC_Os03g52830	496	530	640	14	48	37	12.5147	12.2189	13.1804	0.42017	1.40235	1.06603	7.74206e-30	-3.31518	down
LOC_Os01g01150	3401	4163	4207	819	954	895	17.2721	19.1779	17.355	5.29563	5.99044	5.51632	8.46344e-70	-1.47529	down
LOC_Os01g62870	5658	6328	6532	1393	1210	1469	93.8988	97.6925	90.2403	33.9092	20.7823	28.2934	1.25684e-55	-1.51542	down
LOC_Os02g09830	124	110	143	31	18	34	3.07882	2.49159	2.89913	0.964114	0.516199	0.964625	0.000314935	-1.4301	down
LOC_Os03g26130	47	50	77	0	1	0	1.09206	1.06603	1.48341	0	0.018135	0	1.87548e-09	-4.41608	down
LOC_Os01g09020	4823	5271	5963	831	783	688	39.8433	39.7858	40.2061	8.68466	7.60314	6.5246	7.76353e-110	-2.12762	down
LOC_Os11g05100	1893	2155	2420	496	572	503	15.0355	15.6339	15.6859	4.97715	5.34338	4.58558	6.54379e-45	-1.37234	down
LOC_Os11g01470	129	172	123	52	36	32	0.554629	0.675901	0.43149	0.280618	0.179691	0.155782	0.00352558	-1.10136	down
LOC_Os12g43880	149	163	227	19	19	18	2.00362	2.00759	2.48786	0.312351	0.285541	0.26922	3.34758e-12	-2.47236	down
LOC_Os04g45240	482	488	522	17	20	60	7.58213	7.01731	6.71011	0.324053	0.369498	1.08432	3.82063e-19	-3.14228	down
LOC_Os09g04290	2414	2659	3037	704	768	855	29.5256	29.7076	30.3064	10.8735	11.0292	11.9971	5.80109e-34	-1.13357	down
LOC_Os08g35930	1374	1765	1904	333	440	369	11.7675	13.8031	13.2541	3.63144	4.46331	3.65071	6.3714e-32	-1.46907	down
LOC_Os11g41210	144	159	213	49	28	22	0.733075	0.73829	0.882523	0.315345	0.167278	0.128742	2.80487e-05	-1.60551	down
LOC_Os11g22310	66	87	103	0	0	0	0.514478	0.62182	0.658498	0	0	0	2.89901e-13	-5.33304	down
LOC_Os07g33224	372	414	530	76	35	86	7.26693	7.38823	8.44935	1.87472	0.793051	1.91159	5.57857e-11	-1.98981	down
LOC_Os12g30180	154	176	189	4	10	21	2.08226	2.16758	2.07896	0.059727	0.151407	0.316249	1.9502e-11	-2.99359	down
LOC_Os08g24380	106	109	136	23	0	24	0.827913	0.772721	0.861174	0.226999	0	0.211569	0.00343651	-1.85814	down
LOC_Os05g39760	3843	4137	4437	1029	970	1301	29.6588	29.1671	27.9489	10.0459	8.80429	11.5354	8.21396e-29	-1.24408	down
LOC_Os06g48940	7961	9020	9754	738	790	809	46.6355	48.2723	46.6379	5.46877	5.44101	5.44389	0	-2.84799	down
LOC_Os01g04950	8501	8996	10890	2504	3215	2465	64.9585	65.0147	71.0136	26.0447	30.3853	22.2181	9.85701e-39	-1.12854	down
LOC_Os03g32420	223	309	402	69	114	101	3.79235	4.80208	5.58702	1.47819	2.2812	1.96606	0.000147174	-1.01866	down
LOC_Os06g11210	1477	1441	1657	271	402	483	21.0933	18.8046	19.3194	4.88331	6.73858	7.92196	6.16349e-15	-1.3194	down
LOC_Os07g36770	48	69	67	0	13	4	0.235657	0.309334	0.27012	0	0.073504	0.018369	0.00080545	-2.26818	down
LOC_Os05g03400	498	671	717	9	13	17	3.48706	4.29644	4.10036	0.0756	0.10073	0.135814	6.19671e-60	-4.76963	down
LOC_Os05g02130	16588	18417	21002	4537	5396	4898	129.972	131.823	134.304	44.9588	49.7238	44.1033	2.17973e-122	-1.25237	down
LOC_Os03g15010	3404	3671	4169	895	1021	1113	22.5998	22.2708	22.5954	7.51714	7.97365	8.48752	2.28989e-46	-1.22698	down
LOC_Os10g36580	51	80	85	4	8	4	2.61028	3.71223	3.53459	0.219958	0.443156	0.205028	1.19768e-06	-2.70604	down
LOC_Os03g42370	559	477	616	38	27	28	3.94261	3.0772	3.55134	0.331482	0.219013	0.223656	3.41583e-40	-3.40332	down
LOC_Os02g47390	2617	2984	3677	115	251	222	17.2826	18.0032	19.8216	0.959277	1.94351	1.67903	3.61559e-76	-3.28448	down
LOC_Os04g30030	192	213	267	58	63	53	2.99566	3.05015	3.40507	1.14673	1.15825	0.941891	4.7062e-06	-1.24655	down
LOC_Os09g15775	244	407	228	1	1	1	3.93533	5.99573	2.99489	0.016398	0.013981	0.013272	2.24117e-27	-6.2172	down
LOC_Os08g19910	172	217	242	97	30	34	7.18933	8.28705	8.24417	5.07977	1.43889	1.59966	0.00590623	-1.18739	down
LOC_Os12g27520	6796	7670	8687	1420	1591	1304	83.7355	86.3596	87.1676	22.0736	23.335	18.4996	4.63679e-112	-1.75432	down
LOC_Os08g07040	505	630	799	95	54	50	6.95897	7.92934	8.98108	1.65449	0.868852	0.786552	1.50787e-21	-2.52545	down
LOC_Os01g70540	85	111	123	0	0	0	0.389945	0.467289	0.461907	0	0	0	2.37151e-15	-5.65194	down
LOC_Os08g20200	3461	4036	4578	185	199	123	37.8281	40.1652	41.3405	1.85821	2.87861	1.12034	1.85451e-174	-3.87853	down
LOC_Os04g45510	102	64	57	0	2	21	3.0708	1.77516	1.40572	0	0.071513	0.730052	0.00528517	-2.04819	down
LOC_Os02g45520	97	77	91	10	23	26	0.71068	0.516547	0.547459	0.092542	0.190898	0.217048	0.00266632	-1.40887	down
LOC_Os05g36290	3552	3865	4373	935	892	944	41.2131	40.9839	41.4362	13.7077	12.1638	12.5723	3.03656e-64	-1.41933	down
LOC_Os09g36380	95	175	157	41	37	46	4.79585	8.03377	6.46959	2.56448	2.19491	2.63311	0.00337887	-1.05716	down
LOC_Os04g50204	1980	1940	2256	663	608	643	14.7297	13.1851	13.703	6.23555	5.32088	5.49843	3.1661e-20	-1.02211	down
LOC_Os07g29810	719	725	804	121	175	152	3.91594	3.60935	3.57744	0.834041	1.12147	0.950636	7.3052e-22	-1.65527	down
LOC_Os12g01160	849	993	1209	220	309	124	16.7803	17.9216	19.5109	5.49469	7.16941	2.80697	5.41243e-10	-1.52388	down
LOC_Os05g22960	595	676	740	64	59	99	24.8561	25.7966	25.2376	3.3556	2.89686	4.71935	1.79778e-29	-2.47143	down
LOC_Os02g46930	3552	4103	4596	1180	1152	1007	34.5437	36.4614	36.4891	14.5148	13.1771	11.2551	3.78539e-37	-1.20243	down
LOC_Os06g42720	17961	18137	21612	5782	5605	5463	163.223	150.578	160.304	66.4644	59.9056	57.0509	5.12777e-59	-1.10849	down
LOC_Os03g18300	298	375	340	38	23	33	4.25273	4.89944	3.96808	0.677695	0.377328	0.528745	4.13483e-20	-2.67737	down
LOC_Os04g31900	3715	3688	4468	1036	1034	1062	22.3174	20.2426	21.9112	7.87425	7.30141	7.33215	5.38473e-49	-1.2546	down
LOC_Os03g12470	2025	2628	2813	651	770	682	18.6432	22.1082	21.1431	7.57537	8.34019	7.21081	1.1059e-29	-1.15599	down
LOC_Os05g31140	2759	3273	3741	447	1030	733	35.4154	38.2384	39.0376	7.4443	16.284	11.2573	1.0062e-06	-1.4474	down
LOC_Os12g02830	209	244	293	45	45	92	4.37895	4.68939	5.12195	1.3089	1.07201	2.45794	5.8133e-05	-1.31629	down
LOC_Os10g33874	375	440	502	110	92	178	2.50909	2.68765	2.7392	0.930953	0.722727	1.3684	2.26663e-05	-1.09791	down
LOC_Os03g20180	2468	2752	3136	626	672	725	17.2732	15.8192	17.9973	4.32991	5.56428	6.00501	4.68965e-53	-1.37728	down
LOC_Os03g57580	2048	2516	2696	648	997	598	23.5226	24.2289	25.0928	9.6496	13.7582	8.04848	2.23491e-11	-1.02612	down
LOC_Os03g04380	89	127	115	1	25	27	0.927754	1.21493	0.97613	0.004631	0.30104	0.314489	0.00354944	-1.73658	down
LOC_Os05g48770	96	79	101	7	27	7	2.1092	1.58483	1.81195	0.195129	0.699125	0.167255	0.000419338	-1.88944	down
LOC_Os07g35290	665	687	906	181	240	155	6.03504	5.70125	6.71756	2.06945	2.55798	1.61483	5.76624e-12	-1.28891	down
LOC_Os06g32580	154	158	178	30	17	56	2.62262	2.44538	2.4665	0.63318	0.327881	1.09623	0.000350725	-1.48761	down
LOC_Os02g07010	545	634	825	67	118	131	8.12948	8.63728	10.0378	1.24963	2.05972	2.24577	8.67532e-18	-1.96305	down
LOC_Os11g08020	3536	3723	4211	1076	1169	920	38.1329	36.6772	37.0648	14.6706	14.8184	11.3946	2.20152e-33	-1.19032	down
LOC_Os01g03730	9117	9352	10961	2637	2796	2692	152.612	143.012	149.748	55.8272	55.0321	51.7861	2.46701e-84	-1.19189	down
LOC_Os11g33030	309	454	465	70	162	50	4.1667	5.58786	5.11916	1.18441	2.56152	0.759987	5.11293e-05	-1.40406	down
LOC_Os01g46120	121	211	232	19	50	40	2.32739	3.40492	3.07868	0.361478	0.996486	0.693148	2.63037e-05	-1.61497	down
LOC_Os01g04010	6018	8324	8529	1221	2858	2312	248.788	314.358	287.772	63.8177	138.95	109.853	0.000196943	-1.14772	down
LOC_Os01g65830	542	575	670	31	72	66	7.73782	7.50843	7.81461	0.55396	1.20246	1.06947	9.10323e-27	-2.68782	down
LOC_Os12g37830	200	327	304	26	38	21	1.65193	2.46758	2.04922	0.263584	0.365326	0.198213	6.31054e-15	-2.52195	down
LOC_Os04g45920	744	714	1026	72	141	45	6.7304	5.89607	7.57296	0.821089	1.50028	0.466016	4.66623e-18	-2.52836	down
LOC_Os08g14610	237	260	277	85	33	42	1.49783	1.49919	1.42795	0.677082	0.238585	0.305349	2.90181e-05	-1.5169	down
LOC_Os07g46590	7280	7651	8577	1928	2012	2067	42.0955	40.4148	40.4766	14.0977	13.6831	13.7332	4.54693e-93	-1.3042	down
LOC_Os01g61160	233	228	208	49	77	44	2.49538	2.23121	1.81537	0.656134	0.969348	0.541337	3.56565e-05	-1.28895	down
LOC_Os01g08870	157	201	212	3	0	10	11.8272	13.8742	13.1076	0.199431	0	0.805537	1.83066e-17	-4.28409	down
LOC_Os02g53470	116	132	170	0	1	7	0.574369	0.599079	0.688233	0	0.00398	0.035712	1.07551e-14	-4.34536	down
LOC_Os04g26841	894	787	963	214	126	200	8.84374	7.11512	7.77749	2.66794	1.45967	2.26682	2.77133e-13	-1.59632	down
LOC_Os02g05710	1989	1987	2252	598	589	718	20.9765	19.1425	19.3875	7.96848	7.30551	8.69678	1.2557e-19	-1.04324	down
LOC_Os03g49440	21998	23815	27741	5000	7453	6459	392.85	388.71	404.611	113.274	156.856	132.294	2.48156e-47	-1.29805	down
LOC_Os03g37240	99	145	130	22	32	8	0.961238	1.2843	1.02831	0.263092	0.360242	0.082957	0.00013078	-1.77842	down
LOC_Os04g48200	4565	4728	5656	1261	1465	1223	54.0052	51.1001	54.6171	18.8629	20.3829	16.6181	6.62253e-53	-1.25415	down
LOC_Os04g40874	33140	36687	40101	7218	6822	7496	313.433	316.989	309.553	86.3532	75.8765	81.4737	2.32988e-154	-1.68349	down
LOC_Os02g01880	371	444	448	91	105	98	12.0257	13.1663	11.8687	3.69989	3.98242	3.6271	2.44849e-12	-1.42056	down
LOC_Os06g05368	382	504	485	45	57	57	2.38246	2.76117	2.4284	0.487523	0.381245	0.374413	1.13889e-25	-2.40001	down
LOC_Os05g05270	651	811	843	219	211	239	5.99694	6.82007	6.3356	2.54239	2.2863	2.5301	8.95552e-13	-1.1078	down
LOC_Os11g36090	182	184	212	74	24	36	1.16735	1.07352	1.10814	0.599458	0.176841	0.263174	0.00106907	-1.33857	down
LOC_Os12g29960	1075	1230	1303	309	358	359	73.069	76.3627	72.2918	26.5526	28.6294	27.9827	2.11541e-21	-1.1467	down
LOC_Os03g13130	1539	1777	1858	206	271	235	12.3885	13.1316	12.337	2.0819	2.7128	2.15565	1.65816e-71	-2.18986	down
LOC_Os09g39640	758	783	875	242	178	288	6.27085	5.91705	5.91399	2.53418	1.73266	2.73363	2.50259e-08	-1.08982	down
LOC_Os05g38670	526	517	562	85	58	106	9.1242	8.18657	7.96394	1.85394	1.17577	2.11324	3.82381e-16	-1.98324	down
LOC_Os10g32670	62	85	68	12	9	0	1.54081	1.95341	1.38438	0.356702	0.259105	0	0.000539045	-2.23089	down
LOC_Os06g40510	334	345	362	39	94	83	7.329	6.91641	6.48082	1.07405	2.42738	2.08353	6.97669e-08	-1.57669	down
LOC_Os11g36150	1333	1549	1819	206	219	177	8.04244	8.53415	8.95722	1.57169	1.54787	1.22275	1.87786e-64	-2.28069	down
LOC_Os11g01330	2493	2851	3302	908	900	882	13.5388	14.1451	14.6345	6.23471	5.74832	5.50331	5.25263e-30	-1.01239	down
LOC_Os06g06050	4806	5272	6048	1127	1156	950	27.3263	27.3815	28.0664	8.10349	7.72509	6.20356	2.554e-71	-1.64644	down
LOC_Os06g08140	3156	3418	3829	956	820	949	39.4312	39.0165	39.048	15.0994	12.0481	13.6261	5.77019e-35	-1.26036	down
LOC_Os12g42860	7724	8233	9576	1861	2028	1774	104.531	101.904	105.826	32.0079	32.3706	27.6546	8.63631e-107	-1.50559	down
LOC_Os01g54119	1889	2157	2329	578	675	694	16.5455	17.2629	16.6512	6.39831	6.94705	6.98883	1.9355e-27	-1.04567	down
LOC_Os07g23340	172	152	185	15	54	27	2.14316	1.72976	1.88745	0.228002	0.788258	0.377475	6.02523e-05	-1.66157	down
LOC_Os11g42160	2475	3055	3328	558	724	593	29.2742	33.0099	32.1331	8.35073	10.0633	8.05671	1.71182e-52	-1.56955	down
LOC_Os11g38000	3180	3459	3759	709	668	658	14.3893	14.2964	13.8811	4.05579	3.55183	3.4186	5.04283e-74	-1.68332	down
LOC_Os12g42950	124	180	164	26	57	49	2.47492	3.29054	2.67511	0.64669	1.34292	1.12166	0.00199546	-1.11926	down
LOC_Os02g26740	112	120	158	16	30	24	1.18451	1.15937	1.36125	0.207135	0.370796	0.28095	8.0428e-06	-1.72013	down
LOC_Os02g44010	1850	1865	2209	447	480	441	24.2782	22.2175	23.5132	7.31654	7.1055	6.45248	2.5463e-43	-1.44598	down
LOC_Os07g35410	2426	2552	2918	546	680	586	21.7476	20.8955	21.3454	6.18144	7.16665	6.03526	9.51981e-53	-1.45843	down
LOC_Os08g40620	10100	10758	12388	2156	2495	2715	64.4331	62.6454	64.4875	17.4139	18.7547	19.9604	4.87981e-98	-1.50973	down
LOC_Os09g37870	103	110	93	19	16	19	1.8867	1.83955	1.39731	0.425651	0.34347	0.393799	3.97518e-05	-1.73122	down
LOC_Os02g08100	1980	2151	2569	389	685	608	21.1	20.9397	22.3483	5.2384	8.58076	7.44763	1.91319e-18	-1.327	down
LOC_Os03g42020	765	950	1090	241	156	274	4.74889	5.3858	5.52166	1.88871	1.13417	1.95493	7.14284e-11	-1.36376	down
LOC_Os11g03900	3239	3369	4051	925	873	765	27.8177	26.4349	28.4022	10.0436	8.8171	7.54382	8.39504e-40	-1.38225	down
LOC_Os08g20660	5538	5721	6353	1568	1648	1544	31.1823	29.4177	29.199	11.1619	10.9078	9.98357	6.65392e-65	-1.22395	down
LOC_Os09g04440	3577	4024	4372	798	791	996	16.3536	16.8066	16.2881	4.6289	4.23202	5.21195	2.54128e-52	-1.54177	down
LOC_Os02g40430	2857	3099	3655	860	653	656	14.8619	14.7313	15.5207	5.65709	3.99249	3.92166	2.79888e-28	-1.46395	down
LOC_Os09g37310	287	337	338	49	57	29	1.44014	1.54095	1.3811	0.308764	0.334796	0.166563	3.05024e-13	-2.10648	down
LOC_Os01g42710	647	632	708	188	198	160	2.868	2.56165	2.56284	1.05175	1.03045	0.813034	5.59315e-12	-1.19147	down
LOC_Os02g35210	46	100	89	0	4	0	0.352488	0.695963	0.55405	0	0.035748	0	2.44287e-09	-4.03594	down
LOC_Os10g42780	130	110	149	42	25	5	1.63437	1.19984	1.48934	0.623892	0.33715	0.064768	0.00343982	-1.56686	down
LOC_Os07g29330	1761	1957	2146	502	595	714	17.4971	17.832	17.4387	6.23948	6.67488	7.8403	5.00938e-17	-1.02917	down
LOC_Os03g27800	523	647	704	129	98	135	3.93337	4.44752	4.32402	1.22198	0.860918	1.16755	4.78498e-17	-1.67515	down
LOC_Os10g15310	4092	4621	5133	677	690	634	45.9394	47.3095	46.6443	10.3893	9.68674	8.24844	3.79843e-147	-2.1195	down
LOC_Os02g49230	5321	5608	6631	1478	1584	1554	46.5089	45.1934	47.1947	16.3081	16.4423	14.2855	1.01056e-78	-1.26082	down
LOC_Os04g48375	600	774	807	28	36	25	13.8033	16.2682	15.1568	0.795784	0.965007	0.651907	8.20944e-64	-3.87303	down
LOC_Os04g12010	616	717	908	87	206	110	7.46273	7.97585	8.97414	1.35173	2.90119	1.55517	2.30434e-12	-1.7766	down
LOC_Os02g39400	1376	1272	1471	382	484	306	26.3432	22.249	22.9825	9.23142	10.8844	6.72395	2.70855e-12	-1.14762	down
LOC_Os01g18800	4333	4524	5282	757	903	928	45.8183	43.2286	45.4259	10.6509	11.7821	11.811	1.94795e-104	-1.78417	down
LOC_Os03g02580	187	206	225	26	57	17	2.53807	2.554	2.48212	0.437578	0.894397	0.252743	2.0613e-06	-1.86792	down
LOC_Os01g67190	576	681	725	118	174	172	10.1627	10.9782	10.4384	2.62638	3.60298	3.47166	6.11978e-15	-1.41925	down
LOC_Os01g55240	4509	5876	6157	1350	1614	1623	56.2039	66.9132	62.6387	21.2891	23.661	23.2447	5.22952e-43	-1.18135	down
LOC_Os12g23280	3573	3919	4664	1183	1363	1262	57.8894	58.0779	61.5764	23.9475	25.6219	23.4897	4.77808e-41	-1.00697	down
LOC_Os11g47560	313	354	364	26	76	8	6.23656	6.44242	5.90695	0.644065	1.76204	0.172143	3.33854e-07	-2.38014	down
LOC_Os04g50060	612	625	676	77	127	138	4.59703	4.30468	4.1056	0.697498	1.13004	1.14455	2.1821e-17	-1.80385	down
LOC_Os10g01060	852	912	1065	167	201	195	6.69037	6.54697	6.82668	1.65529	1.85664	1.75958	8.53399e-31	-1.65427	down
LOC_Os02g54830	1823	2086	2361	168	228	253	22.4538	23.4708	23.7367	2.61145	3.29639	3.56796	7.1138e-85	-2.59377	down
LOC_Os03g58490	1337	1555	1737	412	299	297	10.0501	10.6648	10.6532	3.86854	2.6141	2.53745	1.49563e-20	-1.50923	down
LOC_Os10g31864	1534	1956	1891	100	112	107	2.90668	3.38457	2.92447	0.238439	0.249201	0.231733	2.97269e-125	-3.38839	down
LOC_Os07g35370	3722	4158	4608	815	1053	945	32.6667	33.3394	33.0062	9.04517	10.8656	9.52325	1.16635e-70	-1.48597	down
LOC_Os03g21419	215	201	273	6	21	37	1.42698	1.21923	1.48109	0.048019	0.159563	0.28087	1.96002e-09	-2.58729	down
LOC_Os04g47912	379	417	438	63	91	68	2.13247	2.1466	2.01272	0.443463	0.601941	0.438337	1.72663e-15	-1.78602	down
LOC_Os05g09160	194	216	241	61	47	77	5.82829	5.90776	5.90531	2.29834	1.65403	2.63093	0.000165528	-1.11251	down
LOC_Os04g49748	931	1038	1050	223	170	213	13.591	13.8448	12.5182	4.10976	2.91698	3.57527	7.89893e-23	-1.63498	down
LOC_Os01g49830	7065	10346	10363	2482	3350	2774	94.3153	126.183	112.917	41.9154	52.5901	42.5628	4.36776e-22	-1.01953	down
LOC_Os01g61190	157	164	226	52	35	33	1.21049	1.1509	1.41704	0.499322	0.310181	0.283783	1.9318e-05	-1.44629	down
LOC_Os07g28900	119	151	145	21	22	20	0.849246	0.983104	0.84686	0.187594	0.179747	0.157597	1.08772e-07	-1.95592	down
LOC_Os11g13940	273	305	358	47	7	23	1.72206	1.75487	1.83993	0.374089	0.044533	0.162661	6.83008e-10	-2.69868	down
LOC_Os04g59420	2011	2065	2377	446	586	688	29.532	27.6695	28.4575	8.26094	10.0973	11.5922	8.95555e-21	-1.24279	down
LOC_Os11g05700	1341	1426	1505	228	240	103	10.5024	10.1995	9.61993	2.25618	2.20537	0.925874	1.21532e-20	-2.19595	down
LOC_Os03g01442	326	350	450	35	60	38	2.68212	2.63413	3.02677	0.363383	0.574053	0.353087	6.89897e-19	-2.35784	down
LOC_Os06g05870	1120	1271	1472	251	351	260	18.8697	19.7428	20.9186	4.72416	6.82901	4.22647	7.37908e-26	-1.49075	down
LOC_Os06g11240	356	361	479	113	56	140	5.15774	4.77235	5.65649	2.06928	0.946697	2.32547	6.59166e-05	-1.23145	down
LOC_Os01g62780	847	912	1023	161	103	83	15.0617	14.8206	14.8469	3.61775	2.14147	1.6834	3.38621e-23	-2.28316	down
LOC_Os04g52970	907	981	1002	225	152	196	4.73763	4.67743	4.26959	1.48453	0.932857	1.17623	4.92296e-19	-1.64705	down
LOC_Os01g11250	67	91	83	0	0	6	0.642034	0.801449	0.656072	0	0	0.058599	1.70773e-08	-3.72566	down
LOC_Os03g08460	419	572	696	27	32	69	6.38728	7.97293	8.66274	0.50361	0.563006	1.2033	1.34318e-22	-2.94658	down
LOC_Os04g35130	925	1020	1225	161	273	228	11.6224	11.6994	12.5583	2.54717	4.03127	3.28694	1.0163e-20	-1.58435	down
LOC_Os07g08970	2787	3130	3580	750	699	706	23.8987	24.5184	25.0605	8.13529	7.04159	6.95249	6.61742e-55	-1.46624	down
LOC_Os05g06940	65	65	63	0	4	0	0.633415	0.584298	0.502601	0	0.042306	0	2.72802e-08	-3.81243	down
LOC_Os06g15990	60245	63869	70868	11193	11347	11439	558.424	540.835	536.144	131.243	123.696	121.856	8.13885e-289	-1.85575	down
LOC_Os08g37104	234	281	271	53	49	20	3.28656	3.60996	3.10454	0.939906	0.810452	0.31619	3.29601e-08	-1.93213	down
LOC_Os11g14070	260	249	320	56	84	99	4.17874	3.65002	4.1981	1.13634	1.57451	1.82746	4.26381e-05	-1.10835	down
LOC_Os09g26770	2922	3450	4005	832	1039	913	26.1654	28.6215	29.4008	8.31943	9.58794	7.85815	9.14989e-43	-1.22842	down
LOC_Os03g12510	2438	2542	2821	132	226	198	66.2511	63.1086	62.57	4.50735	7.2156	6.17302	1.06985e-109	-3.1347	down
LOC_Os08g05320	6064	6883	7727	148	143	121	34.4865	35.6926	35.7935	1.06422	0.955981	0.785624	0	-4.96346	down
LOC_Os07g46490	123	156	239	15	30	77	0.835463	0.9688	1.32329	0.128353	0.235999	0.59924	0.00673632	-1.29752	down
LOC_Os03g49480	1595	2294	2670	223	330	257	25.5158	33.5369	34.8752	4.49983	6.20364	4.71916	2.05042e-51	-2.32537	down
LOC_Os03g63770	22592	25803	28681	4210	4666	4335	139.231	143.429	142.446	36.9595	35.055	41.3998	0	-1.87795	down
LOC_Os08g44260	3027	3163	3677	738	610	788	20.375	19.262	20.1218	6.4752	5.01613	6.34014	1.63677e-39	-1.53236	down
LOC_Os01g52790	631	681	722	243	129	203	6.5476	6.45657	6.11873	3.18813	1.57338	2.41708	1.97586e-06	-1.12643	down
LOC_Os05g48870	9927	10746	12378	3071	3193	2919	82.3725	82.9908	84.6247	32.6341	29.944	27.1915	6.56256e-78	-1.18014	down
LOC_Os12g11500	102	106	114	25	19	20	0.741123	0.703011	0.677835	0.222766	0.156347	0.167507	8.81361e-05	-1.57044	down
LOC_Os06g28790	107	106	93	0	0	0	2.87983	2.5905	2.03152	0	0	0	5.72411e-15	-5.60096	down
LOC_Os02g19550	612	669	729	89	56	74	5.84717	5.83787	5.6807	1.06682	0.626471	0.802517	2.75336e-30	-2.48491	down
LOC_Os06g01460	561	546	615	126	152	211	4.70416	4.18168	4.21099	1.33308	1.4974	2.03503	5.84924e-08	-1.14365	down
LOC_Os06g46330	799	873	1066	168	226	202	9.42633	9.40647	10.2708	2.50847	3.13116	2.7328	9.33697e-24	-1.52337	down
LOC_Os11g03300	38746	40787	47417	10233	11545	9940	481.922	463.516	481.481	161.006	168.887	142.082	6.53642e-118	-1.33605	down
LOC_Os01g61044	8626	10676	11202	2239	3357	2673	98.5709	111.478	104.391	32.249	45.0571	34.997	3.10049e-34	-1.2198	down
LOC_Os01g66300	2480	2414	2801	732	859	769	27.0724	24.0725	24.9583	10.1103	11.0291	9.64951	1.68644e-27	-1.04333	down
LOC_Os04g41530	2372	2446	2858	354	339	341	39.4916	37.1973	38.8273	7.43847	6.62115	6.51785	2.6062e-99	-2.21839	down
LOC_Os12g02385	117	105	170	24	15	21	1.1106	0.910596	1.31573	0.283994	0.161241	0.226188	2.50779e-06	-1.9069	down
LOC_Os08g03610	2414	2646	3083	368	352	317	60.3432	60.4206	62.9036	11.6184	10.3338	9.08254	2.24975e-99	-2.29517	down
LOC_Os04g47190	1228	1244	1401	386	322	362	13.6441	12.6641	12.7768	5.42668	4.20709	4.6032	1.44529e-17	-1.18259	down
LOC_Os06g07887	1582	3002	2664	305	554	502	26.0343	45.1348	35.781	6.34523	10.7118	9.48931	5.3507e-18	-1.72336	down
LOC_Os03g28990	240	311	296	84	88	87	2.70323	3.20247	2.71995	1.18597	1.16103	1.11948	1.63055e-05	-1.02508	down
LOC_Os01g51540	6047	7739	8726	1123	2564	2204	91.3393	106.796	107.578	21.4538	45.5526	38.2492	2.75538e-05	-1.2407	down
LOC_Os05g01180	857	855	944	251	278	174	7.95704	7.24911	7.14824	2.94561	3.02656	1.85638	2.87161e-11	-1.24268	down
LOC_Os06g51330	4167	4264	5165	1040	942	1095	21.27	19.8801	21.5301	6.71213	5.65024	6.4202	2.84551e-54	-1.47134	down
LOC_Os04g57540	3918	4158	4828	1185	1286	1176	61.8211	59.4786	60.3284	26.4578	26.6612	22.0097	2.4455e-54	-1.15658	down
LOC_Os10g42196	4825	4845	5763	1656	1293	1268	20.3615	18.6778	19.8496	8.8413	6.41339	6.14727	2.0038e-22	-1.19439	down
LOC_Os06g36320	514	568	761	84	98	164	4.09635	4.13248	4.94729	0.84246	0.916726	1.4987	2.79954e-12	-1.70714	down
LOC_Os12g09660	260	251	315	53	72	56	3.38665	2.95563	3.3398	0.846156	1.10781	0.800713	7.5729e-09	-1.49456	down
LOC_Os06g06760	3651	3836	4472	1134	1251	999	24.7945	23.4244	24.4953	9.59359	9.77848	7.71598	1.75719e-34	-1.15354	down
LOC_Os02g50799	1218	1274	1584	134	86	107	9.32221	8.90444	9.89672	1.29709	0.768669	0.937415	2.9381e-59	-2.92991	down
LOC_Os06g36910	142	202	166	39	40	45	1.5014	1.95112	1.42987	0.511958	0.491243	0.537502	3.88096e-05	-1.32875	down
LOC_Os07g25690	61	61	67	6	9	18	1.57943	1.45126	1.4145	0.18246	0.252834	0.534053	0.00225255	-1.66121	down
LOC_Os08g42630	96	113	144	28	35	17	2.08502	2.23696	2.54777	0.765333	0.877428	0.407809	0.000610945	-1.38494	down
LOC_Os03g52794	2240	2382	2602	460	522	594	4.30273	4.1808	4.07931	1.11751	1.17809	1.31109	1.02766e-46	-1.53086	down
LOC_Os03g18560	489	464	640	213	133	99	10.6464	9.23188	11.3675	5.86408	3.38417	2.46893	5.4257e-05	-1.12575	down
LOC_Os07g33040	250	335	369	68	135	72	10.8893	13.3264	13.1175	3.69798	6.87936	3.58981	0.00013489	-1.10168	down
LOC_Os04g45890	57	62	79	0	0	0	0.941751	0.935791	1.07108	0	0	0	3.29951e-11	-4.97433	down
LOC_Os08g39300	1545	1515	1694	366	574	459	20.3593	18.6322	18.1285	6.20674	6.50006	5.07496	1.12178e-14	-1.10598	down
LOC_Os07g35920	103	102	123	26	16	21	2.54196	2.41427	2.68371	0.71272	0.479917	0.521554	8.81586e-05	-1.60635	down
LOC_Os10g26430	75	68	72	10	0	0	0.562024	0.463366	0.440304	0.089277	0	0	8.73084e-05	-2.83401	down
LOC_Os03g55180	1267	1630	1706	145	123	102	12.9288	15.1962	14.2074	1.87012	1.47171	1.18549	4.66808e-72	-2.93583	down
LOC_Os04g49430	299	426	449	61	94	68	2.08648	2.71623	2.55814	0.536843	0.771569	0.543606	4.14137e-12	-1.69351	down
LOC_Os04g31924	1885	1939	2434	389	282	254	14.7217	13.8003	15.302	3.87342	1.91061	2.2675	3.33901e-35	-2.06113	down
LOC_Os04g56900	120	125	174	6	16	55	1.88566	1.80224	2.24009	0.118201	0.289146	0.983334	0.003952	-1.58664	down
LOC_Os01g57610	6757	8258	9494	1166	1637	1309	54.7907	61.1719	62.8289	11.9577	15.6115	12.1951	4.00249e-88	-1.9042	down
LOC_Os12g10670	215	200	275	21	35	59	1.32643	1.12641	1.38911	0.164173	0.251514	0.41987	2.92417e-07	-1.83931	down
LOC_Os10g33420	3409	3722	4403	894	886	779	25.9717	25.9025	27.3765	8.6156	7.93299	6.81465	3.49921e-57	-1.4988	down
LOC_Os01g66130	1560	1619	2072	491	425	441	12.2694	11.6365	13.3045	4.88497	3.9314	3.98331	1.80213e-23	-1.27236	down
LOC_Os12g02690	897	1002	1139	254	328	351	8.94847	9.71945	10.1635	4.5559	5.32118	5.7066	3.98476e-13	-1.0344	down
LOC_Os02g19950	76	114	101	8	21	15	1.32847	1.83084	1.45513	0.169792	0.43232	0.297568	4.18913e-05	-1.90785	down
LOC_Os09g01680	710	716	782	250	168	167	8.22815	7.35933	7.39259	5.02644	3.46667	3.18924	4.74007e-09	-1.22747	down
LOC_Os10g15164	3197	3821	4201	1116	974	1024	26.6428	29.0893	28.5731	11.7665	9.54475	9.80166	7.43017e-32	-1.17337	down
LOC_Os09g14500	114	160	93	45	17	13	0.516753	0.660739	0.341479	0.253302	0.087621	0.064654	0.00357002	-1.469	down
LOC_Os03g12620	1065	1279	1338	120	397	284	9.77184	10.7291	10.0196	1.3783	4.27697	2.98273	0.000613743	-1.45919	down
LOC_Os02g24750	629	650	749	119	137	108	8.46979	7.99793	8.23349	2.0167	2.1611	1.66256	1.72416e-24	-1.79635	down
LOC_Os06g49660	132	203	221	11	26	83	1.73682	2.44049	2.37191	0.175743	0.396638	1.25158	0.00639143	-1.40174	down
LOC_Os12g01550	119	171	173	9	47	43	3.72658	4.90296	4.43343	0.35452	1.71513	1.53253	0.0017369	-1.45662	down
LOC_Os02g40784	27761	29511	33925	8934	10224	9038	243.96	236.919	243.321	99.3056	105.66	91.2806	2.37205e-84	-1.0298	down
LOC_Os02g51680	1670	1597	1906	117	177	176	25.6175	22.3723	23.8601	2.26679	3.17853	3.10168	3.3565e-76	-2.78289	down
LOC_Os03g16090	1033	1060	1197	251	194	288	12.4225	11.4118	11.6325	3.53045	2.75967	3.96555	3.18191e-18	-1.48497	down
LOC_Os02g56460	98	75	100	0	0	0	1.47998	1.03039	1.22448	0	0	0	7.43908e-14	-5.4314	down
LOC_Os01g52290	565	692	757	162	266	102	4.87305	5.46072	5.33326	1.7658	2.70151	1.00922	4.67622e-06	-1.23411	down
LOC_Os03g57490	98	68	163	0	17	24	1.07832	0.683948	1.49232	0	0.206543	0.290005	0.00223978	-1.96606	down
LOC_Os08g29770	1658	1945	2242	229	307	271	14.8684	15.9323	16.4046	2.58779	3.23801	2.78981	8.99917e-74	-2.18062	down
LOC_Os01g63900	357	470	484	58	54	24	3.89449	4.68724	4.31162	0.789364	0.690193	0.289084	4.53721e-17	-2.51169	down
LOC_Os08g15920	123	116	125	25	22	55	1.22784	1.05576	1.02256	0.317444	0.256501	0.63405	0.00977525	-1.10657	down
LOC_Os03g02530	8438	8653	10372	2935	2904	2467	134.433	125.948	134.873	59.1573	54.4032	45.1771	2.21711e-33	-1.05541	down
LOC_Os10g31856	3061	3551	3877	992	1057	1064	17.2793	18.3075	17.8581	7.07866	7.01747	6.90201	3.05732e-45	-1.08496	down
LOC_Os12g03960	281	348	389	56	90	125	4.81636	5.49191	5.49238	1.19529	1.79352	2.44404	1.7741e-05	-1.21427	down
LOC_Os09g07900	9047	9852	11042	2484	2665	3017	16.7624	16.6768	16.698	5.82096	5.80567	6.4237	2.72551e-64	-1.20927	down
LOC_Os03g62810	580	620	664	147	262	162	5.63345	5.50447	5.26712	1.80694	2.9895	1.8055	1.01824e-06	-1.03966	down
LOC_Os09g38390	1676	1781	2160	332	354	437	14.9331	14.5005	15.7069	3.73969	3.71082	4.47286	1.06143e-39	-1.64778	down
LOC_Os12g38795	234	226	287	35	58	24	5.71348	4.96761	5.64652	1.07916	1.66662	0.653675	6.14914e-09	-1.93743	down
LOC_Os02g21190	1876	2075	2391	185	163	218	9.0819	9.20005	9.68688	1.11869	0.917314	1.20363	1.31138e-99	-2.80072	down
LOC_Os11g10510	494	514	569	23	20	17	6.25436	5.90823	5.81092	0.347936	0.274017	0.225959	4.0708e-50	-3.94828	down
LOC_Os11g02165	12395	16841	17019	1207	1618	1281	357.887	444.231	401.081	44.0851	54.9362	42.51	7.72795e-196	-2.82025	down
LOC_Os12g02640	254	321	304	22	21	20	2.4444	2.82528	2.39159	0.25906	0.232542	0.212984	1.05536e-23	-3.03406	down
LOC_Os06g06160	2521	2668	3225	707	793	757	34.245	33.0573	35.9699	12.1062	12.6227	11.8897	1.81103e-45	-1.22994	down
LOC_Os02g05910	125	119	169	3	10	29	0.77869	0.680487	0.861836	0.019328	0.06913	0.206838	9.70984e-06	-2.35756	down
LOC_Os10g24090	135	170	214	20	47	41	4.16028	4.77562	5.3614	0.755084	1.66998	1.41765	2.69067e-05	-1.52746	down
LOC_Os03g61470	317	345	320	63	71	22	15.2718	15.1838	12.5762	3.78499	3.97188	1.21133	7.55943e-08	-1.90771	down
LOC_Os03g31550	77198	81600	92720	20115	21182	21913	361.912	349.509	354.822	119.293	116.896	118.058	1.15784e-172	-1.32825	down
LOC_Os11g40590	4606	5406	6196	760	780	628	30.1318	32.9965	33.8424	5.80607	5.03976	4.21884	7.05633e-112	-2.22432	down
LOC_Os02g57290	143	121	629	72	56	73	0.735322	0.567994	2.62047	0.523427	0.352248	0.484996	0.00560656	-1.29975	down
LOC_Os07g39520	948	1089	1325	234	337	285	14.1802	14.8822	16.172	4.42612	5.91701	4.89923	6.88967e-19	-1.29919	down
LOC_Os07g17250	1229	1327	1398	239	354	414	7.30457	7.20675	6.78439	1.79221	2.46998	2.82607	5.35603e-15	-1.30753	down
LOC_Os03g15770	2888	3064	3528	895	946	831	21.9797	20.7266	22.6629	8.11459	8.28765	7.88463	2.63562e-39	-1.15926	down
LOC_Os02g32230	3212	3678	4310	338	510	372	17.3413	18.2715	19.0401	3.88269	3.71948	3.88078	1.26002e-98	-2.52338	down
LOC_Os11g34650	142	162	146	33	42	32	5.96846	6.19213	4.98983	1.70541	2.07662	1.50078	5.20151e-05	-1.36291	down
LOC_Os01g58530	487	592	631	108	131	107	3.10063	3.44452	3.27876	0.868678	0.977137	0.780229	1.45219e-18	-1.62113	down
LOC_Os11g09830	223	209	191	22	44	70	3.47397	2.97124	2.42658	0.426128	0.803368	1.24086	0.00011493	-1.48016	down
LOC_Os09g06499	1509	1564	1794	366	508	556	12.2308	11.6725	11.8761	3.72797	4.81686	5.16315	1.40603e-15	-1.10308	down
LOC_Os11g04030	82	77	93	9	15	26	0.759303	0.7231	0.825258	0.124332	0.134316	0.240437	0.00150605	-1.53888	down
LOC_Os08g03600	278	299	313	108	58	73	4.31183	4.23806	3.96672	2.1177	1.0557	1.30302	5.46051e-05	-1.18634	down
LOC_Os04g41460	11388	12219	14116	2277	2637	2127	90.7595	88.9611	91.815	22.9541	24.7094	19.475	1.59557e-124	-1.75468	down
LOC_Os11g24180	1105	1269	1388	304	290	366	15.2528	15.9945	15.6307	5.29683	4.69812	5.79331	1.97772e-21	-1.29579	down
LOC_Os06g23870	5276	5690	6278	901	836	754	59.8414	59.7701	59.0337	14.207	10.6123	9.90988	2.59926e-112	-2.11855	down
LOC_Os01g60420	211	248	266	55	59	50	2.36539	2.54298	2.43297	0.771436	0.777339	0.635432	5.66567e-08	-1.44249	down
LOC_Os01g11370	1515	1672	1957	497	480	399	12.6578	12.7653	13.3514	5.25511	4.71481	3.83297	3.5464e-22	-1.22597	down
LOC_Os11g07124	246	219	243	44	57	30	1.72619	1.40755	1.39472	0.385941	0.464801	0.238369	4.8411e-08	-1.72022	down
LOC_Os03g47740	4975	5400	6216	1145	1219	1153	36.3432	36.6805	37.0681	10.5764	10.4709	9.6722	6.6503e-114	-1.57025	down
LOC_Os01g10530	3233	3381	4200	517	376	474	23.3768	22.8495	24.8202	4.96897	3.05377	4.03248	1.31797e-67	-2.29507	down
LOC_Os06g24704	5281	5872	6535	1622	1138	1283	47.1407	47.8912	47.6195	18.3157	11.9432	13.162	1.02293e-28	-1.44605	down
LOC_Os01g41650	254	229	293	60	70	40	1.86545	1.5354	1.75713	0.551502	0.604877	0.330867	4.07453e-07	-1.48356	down
LOC_Os01g18410	432	447	523	27	73	31	14.2071	13.4244	14.0533	1.12454	2.82445	1.14934	2.79852e-18	-2.67765	down
LOC_Os12g41810	892	870	1045	108	198	176	8.14643	7.25637	7.78462	1.23788	2.1181	1.84345	2.89047e-22	-1.86547	down
LOC_Os06g22829	718	729	910	185	228	290	7.50094	6.39332	7.65689	2.02129	2.70117	2.94681	2.06139e-09	-1.07162	down
LOC_Os03g46140	127	113	129	28	34	29	1.99589	1.61664	1.65659	0.551873	0.621011	0.513617	0.000326	-1.30382	down
LOC_Os10g22560	263	392	382	38	95	77	2.04947	2.61803	2.46116	0.349599	1.06115	0.628938	1.58358e-07	-1.59476	down
LOC_Os05g45030	4553	4864	5581	1198	1284	1094	76.443	74.5988	76.4848	25.4367	25.3409	21.096	9.52176e-66	-1.40051	down
LOC_Os02g36140	827	1033	1222	117	49	40	5.91885	6.73906	7.13836	1.05226	0.409868	0.31548	7.45246e-10	-2.93026	down
LOC_Os11g13570	1120	2389	1910	259	420	418	16.0563	31.2933	22.3549	4.68391	7.0844	6.8768	1.00643e-13	-1.61065	down
LOC_Os07g41230	587	590	618	126	217	178	7.97054	7.31816	6.84539	2.16599	3.45594	2.77575	3.18126e-08	-1.12101	down
LOC_Os01g57490	916	1044	1156	150	80	76	8.3523	8.69386	8.59725	1.73002	0.851918	0.791423	2.97007e-27	-2.61099	down
LOC_Os12g30170	71	70	80	0	0	0	0.599545	0.53771	0.551566	0	0	0	3.70711e-12	-5.14458	down
LOC_Os10g26620	247	189	222	52	76	65	2.644	1.84397	1.93781	0.695694	0.951901	0.792758	0.000227469	-1.09247	down
LOC_Os03g54063	761	819	923	224	206	234	8.37194	7.95905	7.91366	4.11729	4.06384	4.06242	1.44094e-16	-1.23888	down
LOC_Os02g51350	5888	5951	7214	1879	1910	2032	58.7337	54.2329	58.7383	23.709	22.4111	23.2928	3.43924e-45	-1.0438	down
LOC_Os02g06580	525	714	677	19	46	15	3.63187	4.51127	3.82135	0.163766	0.367507	0.11589	1.21804e-36	-3.7973	down
LOC_Os02g34580	173	146	192	34	59	62	2.00021	1.53877	1.81122	0.494817	0.801906	0.820828	0.00202579	-1.0301	down
LOC_Os10g37880	1458	1498	1708	404	379	468	21.7101	20.2641	20.6605	7.57689	6.66602	8.06689	1.902e-22	-1.22817	down
LOC_Os12g02260	3264	3567	3891	842	869	848	19.9257	19.8729	19.3534	6.59467	6.22536	5.93154	5.91008e-69	-1.40049	down
LOC_Os10g17790	2439	2760	2971	245	234	247	42.1165	43.5333	41.8773	5.34955	4.74686	4.88798	5.81255e-155	-2.81602	down
LOC_Os12g37770	670	763	847	114	141	79	4.8929	5.09551	5.0525	1.05243	1.2044	0.659294	9.83934e-24	-2.0752	down
LOC_Os02g45980	685	802	806	81	102	110	4.28251	4.58483	4.11373	0.638795	0.747341	0.785304	1.6782e-37	-2.2833	down
LOC_Os08g29124	2307	2515	2909	583	562	641	10.241	10.1999	10.5392	3.27278	2.93053	3.26966	7.90597e-48	-1.44215	down
LOC_Os04g54474	2175	2286	2654	344	369	310	23.5616	22.6974	23.7809	4.84844	4.75277	4.03898	1.58948e-85	-2.12498	down
LOC_Os06g48720	1534	1716	2003	432	356	324	19.0933	19.5189	20.3488	6.7976	5.20916	4.63086	1.13453e-27	-1.55535	down
LOC_Os01g12710	9619	10276	11430	2174	1942	1868	97.7186	95.2803	94.5439	27.8584	23.1403	21.7549	1.26609e-87	-1.71653	down
LOC_Os01g35789	1638	2101	2151	327	584	424	26.2234	31.7592	27.8954	7.33601	13.5619	9.14674	2.61028e-20	-1.47176	down
LOC_Os07g10810	623	585	620	70	64	57	11.8022	10.1219	9.58966	1.67521	1.4082	1.23981	4.34931e-33	-2.55947	down
LOC_Os07g32870	191	215	213	38	85	42	8.06029	8.28473	7.35358	1.98218	4.20691	2.01387	0.000394523	-1.21085	down
LOC_Os10g21910	59368	62303	71158	17257	17297	19051	176.52	171.16	172.679	89.8142	174.538	200.508	1.11281e-90	-1.18149	down
LOC_Os12g03730	464	487	596	177	123	112	4.87964	4.68124	5.12219	2.35615	1.51472	1.34458	1.75659e-07	-1.20913	down
LOC_Os08g34310	125	128	119	4	18	7	1.96427	1.83804	1.5251	0.075855	0.32996	0.126691	1.46282e-08	-2.77015	down
LOC_Os03g26930	526	606	641	124	125	161	6.29859	6.63023	6.2677	1.87327	1.75058	2.20685	1.22157e-14	-1.43161	down
LOC_Os11g32940	957	1145	1301	220	230	178	8.73066	9.42532	9.68903	2.38456	2.64275	1.97253	3.26033e-31	-1.75377	down
LOC_Os01g05480	470	447	503	102	125	107	4.70867	4.08236	4.16046	1.27236	1.43396	1.42011	1.1092e-12	-1.41285	down
LOC_Os07g49300	2884	3275	3497	487	462	382	17.2518	17.8931	17.0728	3.67997	3.24668	2.6217	2.28178e-81	-2.18216	down
LOC_Os06g38780	236	270	275	44	22	65	1.72798	1.8053	1.64074	0.400697	0.186558	0.54327	3.41745e-07	-1.82047	down
LOC_Os06g50510	646	740	867	176	166	201	6.6575	6.97569	7.29535	2.29562	2.01035	2.37267	4.92374e-17	-1.37031	down
LOC_Os04g15660	762	873	1099	47	64	41	6.21424	6.50448	7.3121	0.474948	0.608447	0.376511	5.87179e-65	-3.44786	down
LOC_Os04g02280	679	616	821	130	136	123	6.49858	5.38133	6.40934	1.56606	1.52276	1.35051	7.60206e-23	-1.75922	down
LOC_Os01g48820	584	711	990	82	167	122	7.88852	8.78301	10.9214	1.39653	2.64878	1.89038	1.10728e-16	-1.91777	down
LOC_Os08g35860	3456	4089	4615	365	578	470	37.6193	40.6619	41.0042	5.0158	7.39034	5.87245	2.4696e-93	-2.43251	down
LOC_Os06g01260	1319	1409	1675	287	357	441	14.6568	14.1155	15.045	3.93047	4.60866	5.49495	2.92021e-20	-1.34895	down
LOC_Os04g58400	128	154	172	0	14	17	2.4643	2.71937	2.71974	0	0.298039	0.375183	1.37052e-07	-2.85908	down
LOC_Os01g60860	1342	1316	1480	388	380	314	11.7394	10.517	10.5718	4.28693	3.91049	3.15458	8.08073e-20	-1.26508	down
LOC_Os03g45870	275	377	266	57	83	133	4.95555	6.22053	3.91558	1.29442	1.7474	2.75888	0.000929163	-1.06542	down
LOC_Os06g48040	43010	46602	53563	7951	8875	8271	352.429	348.852	358.222	82.4136	85.5238	77.8837	0	-1.84689	down
LOC_Os02g11680	126	143	163	42	13	45	1.42326	1.47564	1.49964	0.595026	0.165033	0.584396	0.00265221	-1.32986	down
LOC_Os11g04220	1592	1704	1795	531	467	460	6.28861	6.14769	5.78509	2.64944	2.1672	2.0858	6.65359e-20	-1.13355	down
LOC_Os09g29480	74	85	74	0	0	0	1.01797	1.01407	0.636047	0	0	0	1.43876e-12	-5.21765	down
LOC_Os03g62640	5127	5720	6456	1435	1696	1779	49.7274	50.1935	50.442	20.3168	22.9986	23.3694	4.91973e-53	-1.15222	down
LOC_Os07g48510	13489	14966	16486	3103	3246	2619	210.992	214.029	210.431	61.9323	60.2131	47.5079	3.3866e-91	-1.65591	down
LOC_Os12g08025	321	425	422	70	51	77	13.8939	16.8022	14.8825	3.78664	2.57413	3.83061	1.73654e-13	-1.84682	down
LOC_Os08g33750	425	396	531	96	77	86	5.0702	4.31394	5.17818	1.43784	1.08102	1.17445	3.99128e-14	-1.68403	down
LOC_Os03g29680	2390	3451	3646	632	835	712	38.6644	51.0032	48.1459	12.9349	15.8808	13.2335	6.00454e-33	-1.4454	down
LOC_Os10g32649	82	103	130	9	0	4	0.456998	0.525186	0.593851	0.056994	0	0.020195	8.55812e-09	-3.34867	down
LOC_Os04g52540	3232	3066	3775	716	632	728	20.2806	17.5761	19.3376	5.68304	4.66084	5.24892	9.40951e-49	-1.60656	down
LOC_Os01g20900	1892	1954	2258	338	376	442	14.571	13.7207	14.1398	3.25759	3.38186	3.89034	2.35552e-49	-1.731	down
LOC_Os04g42470	10509	10962	12280	3349	3421	3437	95.6613	90.1328	90.0776	38.1174	36.232	35.3927	2.51348e-69	-1.0614	down
LOC_Os12g22940	322	401	352	81	81	48	5.59866	6.37003	4.99711	1.76618	1.63963	0.951647	1.21815e-09	-1.65033	down
LOC_Os10g36160	299	310	376	62	109	124	10.7441	10.1669	11.0329	2.81868	4.58906	5.11276	7.78046e-05	-1.05745	down
LOC_Os03g42810	137	147	123	14	49	17	2.21666	2.17965	1.63078	0.276489	0.926997	0.306821	0.000581173	-1.58775	down
LOC_Os09g27050	4408	4654	5692	1343	1247	1128	35.2177	33.9699	37.1195	13.5674	11.7147	10.3575	5.11758e-41	-1.3135	down
LOC_Os08g08820	4116	4672	5386	1258	1481	1479	26.9165	27.9037	28.7466	10.4218	11.4184	11.1454	4.01001e-48	-1.08164	down
LOC_Os12g34802	426	553	600	24	45	68	8.78591	10.4305	10.1005	0.610617	1.09025	1.59946	3.91304e-22	-2.78078	down
LOC_Os10g33760	944	995	1117	176	184	205	13.6319	13.1223	13.169	3.20788	3.11263	3.39074	4.47671e-35	-1.76048	down
LOC_Os05g06890	665	678	806	244	215	169	7.12735	6.63862	7.05031	3.30106	2.70167	2.07878	5.45504e-09	-1.09245	down
LOC_Os03g12890	13092	13780	16428	2400	2496	2559	126.45	121.241	129.959	29.6533	29.3369	29.5152	1.82322e-218	-1.87012	down
LOC_Os08g30020	35560	39179	45195	4122	4293	4345	373.982	377.545	388.052	54.8297	53.2577	52.6619	0	-2.56411	down
LOC_Os03g24760	493	547	664	199	153	166	6.10333	6.19156	6.71095	3.11292	2.22031	2.35857	1.074e-07	-1.02929	down
LOC_Os08g32890	80	92	114	0	23	11	0.662607	0.697064	0.772368	0	0.222515	0.100443	0.00126934	-2.04872	down
LOC_Os02g02730	123	121	187	13	61	39	1.78683	1.60765	2.22448	0.23535	1.03358	0.651108	0.00950358	-1.18701	down
LOC_Os09g30474	1202	1123	1516	219	402	349	12.6413	10.7974	13.0152	2.90584	4.96772	4.21525	5.0985e-13	-1.31542	down
LOC_Os01g12930	91	130	135	21	28	33	0.471726	0.617863	0.574858	0.132418	0.16878	0.197279	0.000328213	-1.37625	down
LOC_Os05g03860	19466	21732	24446	5913	6021	6144	292.635	298.466	299.952	112.443	106.452	106.154	1.15844e-116	-1.19314	down
LOC_Os05g06670	106	161	102	15	0	16	1.39246	1.9453	1.09743	0.237776	0	0.243043	3.90703e-05	-2.47854	down
LOC_Os07g35340	7660	8968	9925	421	557	493	71.3208	76.2832	75.4128	4.93574	6.16758	5.25367	0	-3.50267	down
LOC_Os10g42690	1529	1705	1968	367	427	387	9.62727	9.80769	10.1144	2.91911	3.16263	2.79778	3.93496e-43	-1.46834	down
LOC_Os08g02350	10318	11182	12864	1910	2208	1912	26.5292	26.2633	26.9938	6.21225	6.6745	5.65	6.09882e-187	-1.84448	down
LOC_Os01g62070	5361	5345	6760	1709	1782	1928	66.6726	60.9538	68.7411	26.5743	25.7913	27.2222	6.67666e-37	-1.02042	down
LOC_Os11g39120	103	115	100	32	27	20	2.61645	2.67673	2.07246	1.0028	0.785632	0.58363	0.00169004	-1.27235	down
LOC_Os12g02440	795	667	889	201	191	176	10.1031	7.76999	9.14622	4.40954	3.53664	3.07899	1.02721e-14	-1.37164	down
LOC_Os03g39660	141	183	191	0	14	4	3.50886	4.17482	3.8926	0	0.393678	0.108055	1.43072e-12	-3.72927	down
LOC_Os12g35465	613	743	736	217	167	149	9.03817	10.0057	8.85414	4.04016	2.89825	2.51882	1.00809e-10	-1.28409	down
LOC_Os04g24530	196766	229601	242459	24783	40440	33673	2287.02	2438.31	2300.34	363.859	552.478	449.565	5.35441e-38	-2.08401	down
LOC_Os01g10990	308	265	285	22	45	23	4.30215	3.3793	3.25182	0.386484	0.730074	0.356396	1.62195e-14	-2.5117	down
LOC_Os05g51550	2758	3270	3503	925	1061	1012	22.292	24.1459	23.1133	9.4519	10.0846	9.39531	7.6989e-36	-1.00233	down
LOC_Os06g10750	2932	3673	4156	432	597	473	36.0671	41.2782	41.7392	6.71377	8.63651	6.68044	1.86239e-84	-2.16519	down
LOC_Os05g09670	70	117	122	4	22	12	2.03537	3.14749	2.91492	0.14608	0.736362	0.384619	4.04346e-05	-2.12869	down
LOC_Os09g14019	866	941	995	197	201	225	6.07342	6.02585	5.69648	1.7399	1.65241	1.81077	4.14393e-25	-1.49693	down
LOC_Os10g38660	80	72	85	0	0	0	1.92381	1.58932	1.66933	0	0	0	1.00919e-12	-5.24276	down
LOC_Os03g11350	261	388	430	17	7	10	3.57556	4.86422	4.81506	0.294198	0.110767	0.144218	1.04606e-30	-4.09607	down
LOC_Os01g41050	816	912	1117	171	115	110	7.59094	7.74798	8.47616	2.00326	1.24872	1.16679	1.11193e-25	-2.13329	down
LOC_Os09g31380	948	1097	1171	184	206	238	17.2793	18.2595	17.4264	4.24143	4.40275	4.96993	8.1165e-32	-1.68154	down
LOC_Os09g39740	1945	2134	2335	346	390	454	18.7222	18.9677	18.7085	4.34816	4.81166	5.41664	2.72899e-54	-1.76105	down
LOC_Os09g20020	232	288	296	81	78	44	1.3728	1.5599	1.43242	0.600433	0.537924	0.296161	1.16962e-05	-1.29655	down
LOC_Os09g14410	217	290	296	49	46	11	1.24629	1.52753	1.38997	0.351154	0.309202	0.070014	2.82384e-07	-2.10791	down
LOC_Os02g20160	331	272	344	63	84	65	2.31269	1.73494	1.96386	0.551269	0.688243	0.521439	7.32761e-09	-1.47268	down
LOC_Os01g52110	7677	9249	9848	703	834	628	45.0754	49.7165	49.3838	5.34966	5.68665	4.19119	1.8415e-231	-2.95494	down
LOC_Os07g19400	838	865	1011	200	300	328	7.94521	7.48565	7.81905	2.39558	3.33694	3.56721	1.78647e-09	-1.04578	down
LOC_Os07g04390	136	130	179	2	5	10	3.92191	3.43624	4.23101	0.045977	0.140016	0.328957	2.07431e-14	-3.67859	down
LOC_Os02g04230	649	767	868	156	107	147	6.90671	7.54204	7.56237	2.03786	1.30067	1.74441	1.08423e-19	-1.7782	down
LOC_Os08g03350	11783	12191	14582	3141	3237	3108	136.373	128.901	137.747	45.9803	44.0524	41.3393	4.21061e-106	-1.35569	down
LOC_Os12g40570	10211	10658	12026	2532	2920	2713	85.5917	81.566	82.3483	26.9301	28.8147	26.1135	7.53528e-118	-1.34818	down
LOC_Os11g40610	942	973	1402	291	290	229	16.9437	15.7233	20.5985	7.1003	6.46616	5.01898	7.84224e-16	-1.34411	down
LOC_Os03g48480	1277	2099	1866	197	534	457	25.9925	39.0463	30.9986	5.06112	12.7827	10.6889	0.000466893	-1.40596	down
LOC_Os12g04990	6741	6755	8382	1417	1426	1576	55.8561	51.1516	56.7001	14.7987	13.8658	15.074	2.91081e-94	-1.63835	down
LOC_Os09g19890	10433	11083	12491	2600	2944	2612	86.5647	83.9047	84.6395	27.618	29.0894	25.9738	5.25223e-119	-1.39618	down
LOC_Os05g05880	409	429	494	63	109	96	2.59911	2.48792	2.56113	0.506987	0.810333	0.700421	8.04717e-13	-1.62833	down
LOC_Os09g29660	2620	2761	3240	519	589	433	23.1889	22.3253	23.4026	5.81132	6.1287	4.40334	1.4492e-55	-1.81118	down
LOC_Os09g30380	221	198	205	27	57	34	1.40832	1.15375	1.06587	0.21099	0.426611	0.246597	6.36804e-07	-1.69191	down
LOC_Os11g19100	2436	2605	3311	732	751	766	22.5394	21.6847	25.4058	8.86379	8.62358	8.50591	2.04252e-37	-1.21911	down
LOC_Os11g08660	693	753	751	153	125	119	4.95744	4.92263	4.38482	1.37733	1.05029	0.97122	1.21955e-21	-1.78263	down
LOC_Os01g56580	4822	4821	5744	1743	1471	1498	35.081	32.0702	34.1082	16.0235	12.594	12.5313	2.27056e-23	-1.03493	down
LOC_Os01g43480	35220	38125	44532	7081	7634	7446	222.125	221.098	229.623	56.3064	56.829	55.0339	0	-1.74447	down
LOC_Os08g34360	180	245	276	36	74	46	2.0927	2.59673	2.61563	0.522539	1.00978	0.613833	4.43569e-06	-1.45285	down
LOC_Os07g10520	1629	1748	2074	141	119	218	13.4721	13.209	14.0009	1.46728	1.15462	2.07179	4.84364e-53	-2.81001	down
LOC_Os03g19820	127	138	150	26	23	6	5.83291	5.79037	5.61767	1.51515	1.24223	0.272276	7.66788e-06	-2.06895	down
LOC_Os04g36640	330	310	330	48	80	99	8.97298	7.7136	7.31937	1.65337	2.55216	3.09725	5.28672e-07	-1.41017	down
LOC_Os03g62580	3404	3770	4225	834	782	790	37.9242	38.4874	38.9983	12.8815	10.1778	10.3303	3.18637e-71	-1.5727	down
LOC_Os01g51790	804	792	933	222	267	212	8.35727	7.51649	7.91227	2.91617	3.25489	2.52404	1.01289e-14	-1.18165	down
LOC_Os02g57190	4408	4501	5079	990	1110	1063	22.8425	21.3079	21.4797	6.48482	6.76544	6.32792	9.38007e-86	-1.48176	down
LOC_Os03g52284	102	98	114	4	3	0	6.54029	5.71414	5.95296	0.288898	0.161563	0	1.16175e-12	-4.1094	down
LOC_Os03g49940	865	818	1006	217	255	223	9.24961	7.98888	8.78316	2.92722	3.20288	2.73566	4.99875e-18	-1.28198	down
LOC_Os10g27010	60	73	85	0	4	10	2.32036	2.57603	2.69764	0	0.148764	0.43882	1.30449e-05	-2.75775	down
LOC_Os01g33684	201	171	227	64	77	29	1.06686	0.826757	0.985886	0.426907	0.476584	0.174049	0.00271932	-1.10272	down
LOC_Os11g41170	99	129	156	30	28	15	0.636892	0.762625	0.822763	0.240705	0.206635	0.109519	6.6217e-05	-1.61489	down
LOC_Os05g19110	1278	1292	1369	202	125	200	13.22	12.2126	11.5612	2.64116	1.51695	2.37409	1.24156e-30	-2.2066	down
LOC_Os04g35020	1015	1258	1517	214	204	301	9.50807	10.7739	11.6093	2.5284	2.24664	3.23633	1.66842e-23	-1.70664	down
LOC_Os02g05970	105	137	167	7	30	28	0.674619	0.803148	0.870927	0.053829	0.222714	0.204883	5.46198e-05	-1.84582	down
LOC_Os01g04580	475	506	613	95	150	162	4.51885	4.40013	4.76267	1.13306	1.67661	1.76355	1.30575e-09	-1.29022	down
LOC_Os05g04660	753	1295	1080	97	76	41	29.1346	45.7741	34.1118	4.72874	3.4367	1.81684	1.46814e-31	-3.10874	down
LOC_Os02g11760	1680	1946	2323	383	415	403	7.7947	8.24788	8.79783	2.2469	2.2628	2.14711	9.51981e-53	-1.63248	down
LOC_Os07g35380	405	428	530	35	85	101	3.93781	3.79445	4.20425	0.425746	0.968134	1.12497	1.7958e-10	-1.90938	down
LOC_Os12g01744	1080	1149	1270	275	234	272	16.6265	16.1637	15.9638	5.35649	4.23589	4.81103	9.46529e-26	-1.48721	down
LOC_Os03g55050	99	108	171	27	19	19	0.888992	0.886992	1.25706	0.303955	0.19603	0.193666	1.74772e-05	-1.74192	down
LOC_Os05g48060	1057	1080	1178	352	311	330	11.6465	10.8696	10.5911	4.90169	4.02231	4.16989	1.27305e-14	-1.06881	down
LOC_Os03g38210	170	217	249	4	28	6	2.01729	2.36361	2.41872	0.048312	0.389381	0.077912	1.15791e-10	-3.11419	down
LOC_Os02g04915	155	190	266	60	78	39	2.90678	3.25216	4.07817	1.41279	1.70448	0.834547	0.00136079	-1.06737	down
LOC_Os02g44300	1511	1551	1959	186	168	189	20.3834	19.0753	21.7748	3.31635	2.87051	3.11293	2.12611e-78	-2.52341	down
LOC_Os11g39940	1919	2339	2499	540	543	491	19.6612	21.8929	20.8951	6.99882	6.54039	5.77603	1.0371e-41	-1.42815	down
LOC_Os03g42070	71	61	80	20	18	11	0.712894	0.558282	0.650876	0.248815	0.203134	0.119919	0.00620939	-1.32645	down
LOC_Os04g10000	317	406	458	19	111	76	6.24535	7.323	7.37392	0.474804	2.56145	1.7225	8.7025e-06	-1.76999	down
LOC_Os05g32570	6689	7337	8507	1682	1969	1847	49.7964	49.9007	51.6908	15.834	17.2339	15.8006	4.54245e-106	-1.36921	down
LOC_Os12g11930	100	125	102	9	10	19	0.665195	0.758389	0.550672	0.074889	0.076505	0.144949	6.92494e-07	-2.26383	down
LOC_Os06g36450	725	851	947	176	261	199	7.19263	7.71524	7.67073	2.20482	3.03914	2.26563	1.15676e-15	-1.31459	down
LOC_Os05g37700	849	886	1056	152	154	186	5.64021	5.37533	5.73533	1.26281	1.19257	1.43216	9.48601e-32	-1.82353	down
LOC_Os01g27490	350	523	543	62	144	113	4.78407	6.53761	6.06238	1.05901	2.30582	1.77408	9.30037e-08	-1.4523	down
LOC_Os07g40040	138	196	239	30	33	45	3.17414	4.13865	4.50753	0.874577	0.89695	1.19242	5.66202e-07	-1.66261	down
LOC_Os08g28860	1312	1336	1577	388	490	449	23.5455	21.9073	23.0958	8.80244	10.3437	9.2447	6.69476e-18	-1.00605	down
LOC_Os08g31700	1141	1310	1425	303	339	295	17.22	18.0564	17.5483	5.77989	6.00512	5.10961	8.10504e-30	-1.37711	down
LOC_Os04g32110	675	697	828	95	122	92	7.46757	7.04492	7.47758	1.32497	1.58729	1.15975	4.83044e-33	-2.14556	down
LOC_Os04g56500	514	598	795	55	93	119	1.69337	1.80026	2.13903	0.227401	0.35719	0.448313	5.2332e-18	-2.12343	down
LOC_Os03g61500	7671	11703	11615	1345	2922	2669	393.048	547.805	485.739	87.1487	176.091	157.132	1.66165e-06	-1.45417	down
LOC_Os01g34080	353	360	441	62	68	122	2.1712	2.02547	2.21624	0.481412	0.488719	0.862915	6.20501e-08	-1.49263	down
LOC_Os12g08760	15851	16879	19636	3315	3753	3530	197.824	192.454	200.02	52.3348	55.0774	50.6264	1.34238e-220	-1.63988	down
LOC_Os02g55150	1959	2092	2229	145	153	206	33.6238	33.2821	31.3855	2.60491	2.53355	3.58106	5.10544e-100	-2.95933	down
LOC_Os02g42370	250	245	323	63	32	51	1.61851	1.44708	1.702	0.507983	0.241781	0.378569	2.61327e-08	-1.74424	down
LOC_Os01g37350	795	696	911	199	178	126	4.11878	3.29136	3.8729	1.30083	1.08466	0.750027	3.35696e-14	-1.56543	down
LOC_Os01g72340	7947	8634	9618	2363	2224	2742	43.7503	43.4234	43.2138	16.45	14.3956	17.3454	5.14254e-42	-1.16958	down
LOC_Os05g01020	10391	11603	13027	2264	2198	2327	52.1555	52.6671	52.596	24.6005	23.6506	26.6217	5.09776e-151	-1.69754	down
LOC_Os01g46370	97	105	173	38	44	17	2.43756	2.41832	3.56277	1.20876	1.28228	0.474989	0.00736913	-1.1569	down
LOC_Os10g22510	439	438	564	163	144	117	2.53078	2.30335	2.65539	1.18716	0.97148	0.771035	3.61917e-07	-1.07659	down
LOC_Os06g05000	1860	2023	1978	159	155	88	52.1602	51.8544	45.2894	5.63653	5.08253	2.81367	6.4451e-65	-3.16531	down
LOC_Os05g03920	507	535	575	140	118	98	4.7577	4.59043	4.40349	1.66125	1.3033	1.04947	8.2338e-13	-1.49427	down
LOC_Os01g08290	1217	1275	1395	274	360	300	15.5465	14.8762	14.5453	4.42173	5.40683	4.39329	3.8883e-27	-1.39179	down
LOC_Os07g37610	21430	22751	26854	7362	7326	7601	133.428	129.404	136.463	57.9786	53.6414	54.3869	5.11153e-68	-1.00431	down
LOC_Os10g17590	77	117	100	37	15	22	2.59152	3.59339	2.74817	1.55036	0.592809	0.81968	0.0091076	-1.20742	down
LOC_Os08g01530	178	294	250	30	21	50	3.4822	5.26498	3.99829	0.742151	0.461797	1.12615	9.92727e-09	-2.06501	down
LOC_Os01g15000	6819	7536	8844	1305	1826	1420	54.3651	54.8878	57.5488	13.1589	17.1141	13.0104	1.08908e-73	-1.68329	down
LOC_Os03g20530	2225	2508	2697	550	644	761	15.2925	15.7524	15.1309	4.77836	5.20108	6.0057	5.93933e-29	-1.25997	down
LOC_Os02g49670	508	556	656	217	105	120	2.73699	2.73612	2.88297	1.47582	0.665394	0.741043	6.48177e-06	-1.24135	down
LOC_Os07g27370	130	130	151	5	4	0	1.09986	1.0037	1.03659	0.052444	0.035691	0	1.48187e-15	-4.2576	down
LOC_Os09g20990	6454	6812	7949	1935	2166	2120	41.618	40.1296	41.8336	15.7782	16.4219	15.7083	1.26387e-71	-1.10515	down
LOC_Os05g37930	2197	2292	2709	690	742	818	20.828	19.836	20.9118	8.23224	8.25486	8.90304	8.02074e-26	-1.01073	down
LOC_Os01g19380	90	68	78	8	14	20	1.40543	0.97231	0.993516	0.143713	0.255622	0.356352	0.000706537	-1.6845	down
LOC_Os12g12170	7435	8131	8950	937	968	1136	147.992	147.778	145.029	24.3189	23.6489	26.1915	2.39527e-188	-2.34285	down
LOC_Os12g29330	2824	3357	3647	603	731	786	47.1215	51.1691	49.6704	12.7194	14.3444	15.0739	1.09487e-56	-1.54436	down
LOC_Os01g66590	964	1597	1955	72	179	241	12.6492	19.0715	20.7294	1.2704	2.93708	3.91573	7.09722e-07	-2.32411	down
LOC_Os01g02420	119	76	140	22	16	22	1.48258	0.867937	1.42734	0.345474	0.234492	0.305819	9.28427e-05	-1.69093	down
LOC_Os03g61310	146	196	247	54	75	42	1.12446	1.37332	1.55088	0.525525	0.676866	0.363708	0.00090537	-1.07008	down
LOC_Os06g03200	156	182	165	16	22	46	6.76893	7.21126	5.85654	0.831899	1.08638	2.27313	6.81517e-06	-1.81897	down
LOC_Os04g59540	2668	2777	3265	341	402	492	12.8589	12.2293	12.8441	2.07952	2.27707	2.72229	4.15571e-72	-2.14613	down
LOC_Os05g30790	2976	3280	3690	431	456	373	14.3306	14.4289	14.5029	2.62089	2.58112	2.06053	5.35725e-115	-2.307	down
LOC_Os05g51390	1922	2187	2300	440	420	446	37.1011	38.5602	36.2215	10.7396	9.53273	9.88996	6.76114e-54	-1.62405	down
LOC_Os12g36680	6134	6918	7755	1651	1645	1603	64.0632	66.0004	66.1083	21.8059	20.2011	19.2335	9.4896e-94	-1.41713	down
LOC_Os04g08180	42	65	61	0	13	5	1.50258	2.1309	1.77909	0	0.52624	0.20054	0.00237988	-2.08313	down
LOC_Os01g59900	9125	9960	11496	2167	2590	2636	78.5402	78.3214	80.7637	23.5935	26.2105	26.0752	1.06802e-97	-1.38363	down
LOC_Os04g58100	1812	1745	1998	341	426	463	15.7412	13.8523	14.165	3.73942	4.34606	4.62375	3.05113e-33	-1.5114	down
LOC_Os07g12230	120	119	139	0	0	0	1.87882	1.71169	1.78801	0	0	0	3.64984e-17	-5.90261	down
LOC_Os08g10300	281	315	358	80	98	74	1.8531	1.90071	1.92796	0.665795	0.756197	0.555844	1.08013e-07	-1.23332	down
LOC_Os11g03820	782	819	918	69	106	125	4.21667	4.03324	4.03943	0.466527	0.668742	0.772754	1.95098e-33	-2.38103	down
LOC_Os08g27580	623	923	829	78	191	167	9.45538	12.5163	9.99192	1.56097	3.44134	2.95821	6.03915e-12	-1.75341	down
LOC_Os12g43350	632	723	857	153	296	204	10.1867	10.6433	11.2696	3.10738	5.59858	3.76843	1.57732e-07	-1.08678	down
LOC_Os01g16350	6403	7026	7965	1876	2011	2095	78.4668	78.6834	79.6786	29.0777	28.9874	29.5025	7.53879e-78	-1.17256	down
LOC_Os03g07600	200	397	325	41	42	43	1.91995	3.48271	2.55169	0.487528	0.468434	0.472501	3.55873e-12	-2.12348	down
LOC_Os03g38740	2416	2483	2884	742	707	704	10.5287	9.88289	10.2581	4.08925	3.62328	3.52478	5.73274e-34	-1.18484	down
LOC_Os02g50460	52	140	156	11	19	22	0.692793	1.70919	1.70611	0.182957	0.29636	0.33554	0.000108162	-1.87631	down
LOC_Os08g22590	42	47	54	6	0	6	0.547312	0.558819	0.56895	0.086748	0	0.085997	0.00068965	-2.31707	down
LOC_Os12g43780	94	158	184	20	24	32	1.63035	2.50589	2.60576	0.421929	0.473027	0.629369	7.17972e-06	-1.74097	down
LOC_Os04g23700	250	220	270	48	40	62	2.18806	1.75905	1.9278	0.529288	0.41157	0.621013	5.81304e-08	-1.5925	down
LOC_Os11g13540	484	628	686	32	68	34	7.38093	8.73959	8.53254	0.617109	1.2079	0.594568	1.31434e-30	-3.00952	down
LOC_Os03g23110	78	84	71	8	9	5	0.344493	0.336067	0.253887	0.041774	0.043266	0.024975	1.86973e-06	-2.47031	down
LOC_Os04g40630	3754	4898	5514	714	946	1002	48.4758	59.2061	58.182	11.849	14.7273	15.128	2.15332e-54	-1.73676	down
LOC_Os07g23930	614	684	793	77	108	86	14.8722	15.1466	15.6876	2.349	3.06844	2.38301	2.00904e-34	-2.25778	down
LOC_Os04g49520	2489	2685	3201	73	78	117	14.8638	14.6455	15.6025	0.54966	0.547122	0.796818	1.20459e-183	-4.26696	down
LOC_Os05g14040	220	244	268	8	43	31	22.5261	22.7702	22.4085	0.950703	5.15636	3.5422	6.24351e-09	-2.36543	down
LOC_Os11g05400	161	222	234	35	77	63	1.53273	1.93145	1.81672	0.417181	0.860865	0.688282	0.00062341	-1.11732	down
LOC_Os03g22670	1717	1891	2087	103	98	139	8.51825	8.56774	8.45004	0.6421	0.569481	0.787847	1.81605e-117	-3.37615	down
LOC_Os06g15700	5655	6249	7296	1770	1458	1633	19.0056	19.1875	20.0145	7.52579	5.76202	6.3056	1.25809e-39	-1.30496	down
LOC_Os12g41250	16908	17826	20680	4686	4394	4536	134.899	129.924	134.662	47.2907	41.2271	41.5869	2.07816e-88	-1.35573	down
LOC_Os07g36800	2249	2476	2643	715	743	662	58.3532	58.6978	55.9759	23.4575	22.6532	19.7364	3.62921e-32	-1.13068	down
LOC_Os07g34190	62	93	114	2	0	0	1.12994	1.5344	1.68816	0.044446	0	0	1.8782e-12	-4.7454	down
LOC_Os07g41650	7446	9175	9714	2354	2925	2687	89.5764	100.739	94.9495	37.747	43.7284	38.9907	7.39552e-50	-1.05966	down
LOC_Os02g37090	496	526	608	148	162	182	6.58944	6.38001	6.58709	2.47603	2.52741	2.76847	1.70248e-09	-1.05394	down
LOC_Os04g21110	6446	7081	8073	1875	1995	2062	41.3474	41.4955	42.2624	15.2143	15.0497	15.1963	1.20385e-82	-1.19796	down
LOC_Os05g15040	1987	2134	2500	444	410	402	9.46291	9.25682	9.67887	2.60799	2.24053	2.12772	2.17899e-55	-1.72263	down
LOC_Os02g44550	1339	1569	1728	418	278	295	7.52538	8.05864	7.92825	2.97298	1.83214	1.9056	1.59266e-18	-1.53191	down
LOC_Os06g47260	57	56	85	0	0	0	1.41644	1.26148	1.72043	0	0	0	4.15661e-11	-4.95845	down
LOC_Os11g37950	3245	3300	3726	1016	922	752	76.1633	70.7567	71.3797	30.141	25.4356	20.2819	1.76224e-24	-1.26028	down
LOC_Os02g56280	3614	3696	4294	902	1121	985	23.6792	22.127	22.9642	7.47736	8.63943	7.41335	4.06932e-52	-1.28482	down
LOC_Os06g45860	3372	3802	4058	1029	1101	1125	23.0438	23.7344	22.634	8.88944	8.84535	8.83383	9.96993e-50	-1.12186	down
LOC_Os06g36210	619	510	715	147	163	196	5.67712	4.27553	5.35665	1.69618	1.74956	2.05776	1.46462e-09	-1.18972	down
LOC_Os06g21580	743	875	987	244	171	218	9.94508	10.7051	10.7878	4.12849	2.6905	3.34756	1.06296e-13	-1.34973	down
LOC_Os03g02430	210	231	293	58	30	20	3.38564	3.3906	3.85292	1.16618	0.551796	0.357998	1.89101e-07	-1.96924	down
LOC_Os10g41040	549	744	719	196	240	186	4.38955	5.45365	4.70475	1.94505	2.26702	1.71056	5.31145e-09	-1.01846	down
LOC_Os02g20950	1585	1807	1926	367	528	468	14.8466	15.4604	14.7238	4.34201	5.81231	5.03029	2.46338e-26	-1.29962	down
LOC_Os11g35420	544	600	630	60	112	124	4.81911	4.85574	4.55444	0.663115	1.16633	1.2573	9.05874e-16	-1.89464	down
LOC_Os08g14640	4444	4543	4996	1185	1517	1354	40.7955	38.0958	37.3713	13.6433	16.2746	14.2386	9.39265e-41	-1.12665	down
LOC_Os01g12790	156	202	201	14	10	27	0.90112	1.07038	0.949491	0.100475	0.065983	0.176354	3.4306e-11	-2.62596	down
LOC_Os02g28465	1102	1371	1591	108	131	53	8.97349	10.1981	10.5805	1.11135	1.25182	0.49315	6.83158e-40	-3.06668	down
LOC_Os07g04410	94	81	113	0	2	1	9.10033	7.16793	8.92331	0	0.158224	0.094406	2.76644e-13	-4.67608	down
LOC_Os06g20610	1198	1205	1397	218	290	268	9.24948	8.50381	8.80707	2.12183	2.63065	2.37745	8.26171e-34	-1.62387	down
LOC_Os07g26550	353	296	387	43	72	91	9.57656	7.3275	8.5651	1.45163	2.27916	2.84209	1.02849e-08	-1.63259	down
LOC_Os01g44990	1630	1851	2126	401	475	557	14.5203	15.0622	15.454	4.51278	4.97378	5.69616	2.66098e-26	-1.29735	down
LOC_Os06g29260	158	149	237	14	10	2	7.23463	6.79688	8.89173	0.784133	0.529716	0.08645	3.03876e-13	-3.39245	down
LOC_Os08g01030	124	144	137	10	22	32	1.95396	2.05958	1.7615	0.192199	0.398663	0.579174	9.66662e-06	-1.88284	down
LOC_Os01g57870	346	365	434	138	103	94	2.05866	1.98847	2.11162	1.03478	0.717872	0.6379	6.248e-06	-1.07813	down
LOC_Os04g36910	1402	1496	1653	292	504	461	11.0458	10.7442	10.6249	2.85367	4.59184	4.23613	8.01556e-14	-1.19347	down
LOC_Os04g25784	526	625	720	68	136	138	6.23577	6.739	7.36288	0.969378	1.93239	2.16585	7.20243e-14	-1.75937	down
LOC_Os11g30060	143	164	148	0	13	13	1.11467	1.16511	0.937001	0	0.118205	0.107675	2.85598e-09	-3.12032	down
LOC_Os04g12560	322	496	555	62	110	46	2.67882	3.77433	3.7713	0.644107	1.06815	0.438311	1.06083e-10	-1.92246	down
LOC_Os05g46954	2437	2672	2931	523	638	558	20.0667	19.3014	19.3083	5.53593	5.95905	5.42629	1.32249e-63	-1.56012	down
LOC_Os07g27800	70	79	80	10	26	15	0.702084	0.727067	0.657923	0.120004	0.303446	0.164974	0.00405265	-1.39288	down
LOC_Os11g48090	4151	4584	5039	744	822	880	34.6974	34.1771	33.6681	7.74788	8.14225	8.57005	1.36021e-118	-1.82703	down
LOC_Os10g29650	6242	7124	7694	393	716	694	34.1693	35.1007	33.577	3.02098	5.36351	4.69022	4.33738e-92	-2.87263	down
LOC_Os09g38490	128	191	168	66	33	35	1.92238	2.62603	2.06761	1.24191	0.572984	0.598	0.00361416	-1.11818	down
LOC_Os01g25720	1488	1702	1892	203	185	174	6.04491	6.32871	6.27506	1.03729	0.878838	0.809202	5.08027e-81	-2.49308	down
LOC_Os04g15580	73	88	144	26	8	16	0.578271	0.63721	0.941582	0.258092	0.069307	0.142818	0.000555285	-1.72626	down
LOC_Os05g09020	321	304	373	50	79	95	7.83333	6.77225	7.43198	1.49437	2.24866	2.67119	3.82135e-08	-1.46459	down
LOC_Os10g32640	97	77	87	0	0	0	0.769066	0.556473	0.561784	0	0	0	1.74881e-13	-5.37253	down
LOC_Os01g07420	136	101	78	24	25	25	1.94403	1.31656	0.909515	0.429626	0.41341	0.40531	0.00178561	-1.36257	down
LOC_Os01g73200	3062	3301	4010	567	989	959	51.4519	50.6737	54.9858	12.0428	19.5444	18.503	1.00942e-20	-1.37712	down
LOC_Os05g33570	17055	18528	21090	2728	2763	3104	124.178	123.239	125.331	25.1195	23.6594	25.9688	4.39903e-224	-2.05307	down
LOC_Os04g44670	275	302	301	100	100	31	3.09279	3.1005	2.75687	1.42355	1.32326	0.392735	0.00125522	-1.20133	down
LOC_Os07g46340	505	529	579	182	113	167	6.97823	6.69136	6.7009	3.27377	2.07051	3.01336	8.37626e-07	-1.1134	down
LOC_Os10g35770	42244	48019	54516	2005	2057	2102	256.693	295.247	298.403	19.5373	18.5709	21.1437	0	-3.88298	down
LOC_Os04g26330	332	318	407	53	40	47	21.7363	18.9845	21.7265	4.33387	3.03711	3.47946	2.07709e-17	-2.19367	down
LOC_Os01g45990	2983	3159	3967	917	1172	973	19.0282	18.4085	20.6514	7.39182	8.78555	7.13046	5.35908e-28	-1.05493	down
LOC_Os12g10710	1814	1957	2240	440	330	395	11.7197	11.9612	12.7673	5.03588	2.74144	3.26481	3.11914e-34	-1.68465	down
LOC_Os05g51150	941	944	1110	320	248	334	9.15021	8.17517	8.75726	3.96236	2.69098	3.70953	1.34265e-10	-1.05385	down
LOC_Os02g53030	305	310	350	27	0	18	6.77091	6.27684	6.32897	0.731493	0	0.450551	0.00803473	-2.25156	down
LOC_Os04g12950	122	176	238	39	37	40	2.08872	2.75734	3.34062	0.838005	0.741269	0.783827	1.34922e-05	-1.46132	down
LOC_Os02g43850	10330	10955	11796	1201	1358	1335	117.246	116.164	108.467	20.1316	21.2952	20.8407	0	-2.42393	down
LOC_Os03g61530	46	68	70	0	1	4	1.27796	1.73319	1.57815	0	0.001918	0.115721	1.08973e-07	-3.57151	down
LOC_Os06g17950	468	534	594	88	119	149	2.40523	2.50657	2.48786	0.568223	0.714888	0.879005	2.83943e-12	-1.48065	down
LOC_Os01g07850	3332	3565	4067	354	451	436	71.228	69.6185	70.961	9.55504	11.3296	10.6896	8.82362e-154	-2.47478	down
LOC_Os09g20284	917	879	1074	167	235	160	12.6099	11.0515	12.0577	2.90341	3.79598	2.51835	9.50918e-23	-1.67763	down
LOC_Os04g49570	2537	2888	3287	855	960	874	15.4069	15.9272	16.1752	6.67038	6.90552	6.02432	3.11749e-35	-1.02773	down
LOC_Os05g36270	29684	31760	35826	3162	3488	3267	421.881	412.185	415.596	57.1282	58.3577	53.5006	0	-2.62916	down
LOC_Os02g55770	10716	12084	14082	1603	1122	1494	62.9005	63.2101	67.7969	15.3469	7.92541	12.3101	1.9525e-89	-2.43872	down
LOC_Os09g17070	169	204	279	45	79	39	3.17615	3.52052	4.29808	1.06279	1.74949	0.838882	0.000114171	-1.27968	down
LOC_Os01g33540	377	523	608	146	156	96	3.05771	3.46286	4.28279	1.66895	1.6533	0.989454	2.39731e-07	-1.21962	down
LOC_Os02g38480	5050	5541	6391	1002	836	1032	19.5412	19.5867	20.1835	4.90211	3.80117	4.58551	6.00306e-77	-1.88788	down
LOC_Os10g28330	65	110	88	11	0	19	0.910622	1.39688	0.999809	0.180782	0	0.296507	0.00175135	-2.03412	down
LOC_Os01g49910	252	268	310	96	49	87	3.22987	3.12929	3.24168	1.54725	0.737065	1.26827	0.000211557	-1.12554	down
LOC_Os02g57160	4066	4264	4623	1283	1249	1533	30.3394	29.0668	28.1588	12.1074	10.9622	13.1483	1.98825e-25	-1.00736	down
LOC_Os09g36270	9775	10658	12088	2265	2497	2461	64.9521	64.6953	65.5571	19.0253	19.495	18.7781	4.15492e-169	-1.50546	down
LOC_Os11g03370	828	1024	1173	113	109	146	10.665	12.0546	12.3427	1.84265	1.64504	2.14912	8.77327e-43	-2.34348	down
LOC_Os11g31820	430	495	648	53	46	117	3.23595	3.40111	3.98362	0.504756	0.4071	1.00708	4.69157e-12	-2.11797	down
LOC_Os10g42620	19718	22315	24762	1733	1856	1619	289.067	298.85	296.285	32.1302	32.0008	27.2745	0	-3.01127	down
LOC_Os12g36770	2341	2630	2995	847	879	760	22.8811	23.4838	23.8906	10.4731	10.1027	8.53158	6.46276e-26	-1.00962	down
LOC_Os06g10650	29352	31194	35629	6538	7101	6888	527.772	512.401	522.884	148.7	150.15	142.328	1.6342e-254	-1.56377	down
LOC_Os03g56780	52	70	103	17	17	20	1.60705	1.95442	2.60256	0.646851	0.583628	0.676791	0.00695924	-1.2657	down
LOC_Os05g12474	407	478	401	155	106	97	4.83397	5.13658	3.8864	2.51756	1.52042	1.40517	7.41279e-06	-1.15333	down
LOC_Os01g70130	1386	1532	1715	318	282	293	13.4154	13.4406	13.503	3.57535	3.08848	3.02407	8.02536e-42	-1.69798	down
LOC_Os02g50370	1606	1538	1749	600	450	427	7.66845	6.71135	6.81778	3.62449	2.52659	2.33916	8.96287e-11	-1.05112	down
LOC_Os12g10700	3500	3802	4471	1119	1127	1191	19.4265	19.2827	20.2546	7.85289	7.35468	7.59496	1.66048e-44	-1.10691	down
LOC_Os07g38890	789	986	1058	168	220	199	8.47934	9.68068	9.28007	2.28097	2.77836	2.44888	2.45865e-26	-1.59393	down
LOC_Os07g46080	48	74	65	10	11	0	0.392254	0.553028	0.432354	0.104151	0.105241	0	0.00209952	-2.03905	down
LOC_Os12g24580	2854	2998	3323	498	521	592	216.306	207.575	205.555	47.7482	46.3564	51.5417	1.04003e-80	-1.84237	down
LOC_Os03g03500	395	396	392	91	50	111	5.3142	4.86592	4.30037	1.54064	0.776271	1.71351	2.21506e-07	-1.52121	down
LOC_Os01g64990	124	164	230	38	61	41	1.17619	1.40975	1.80672	0.442083	0.656411	0.430643	0.000620171	-1.16319	down
LOC_Os06g04940	99	98	109	8	0	1	2.69516	2.44689	2.4068	0.207344	0	0.008563	1.97959e-09	-3.67617	down
LOC_Os07g01130	946	1156	1150	254	321	293	4.58154	5.11425	4.54547	1.55174	1.82467	1.62667	4.74852e-20	-1.23743	down
LOC_Os03g02700	2710	3938	3534	173	179	242	28.5196	37.8568	30.3579	2.29323	2.20414	2.92567	2.39408e-120	-3.40775	down
LOC_Os04g44030	2299	2807	2882	496	591	615	16.0479	17.9011	16.425	4.37536	4.85308	4.92873	1.26271e-54	-1.56271	down
LOC_Os01g28989	9066	10132	11306	1756	2008	2361	134.934	137.355	136.221	32.7048	34.0658	40.797	6.48791e-83	-1.64957	down
LOC_Os04g10160	7028	7637	8894	1735	1789	1565	80.0656	79.4785	82.6989	24.999	23.9587	20.4838	2.52374e-91	-1.54072	down
LOC_Os12g41570	107	81	115	12	26	14	2.66897	1.84229	2.33146	0.375351	0.762928	0.391028	0.000103171	-1.75595	down
LOC_Os04g21650	917	1112	1304	264	359	421	5.91221	6.63242	6.51403	2.18243	2.43945	2.85393	8.97294e-10	-1.00025	down
LOC_Os06g16070	375	434	441	111	31	49	2.48941	2.6331	2.38903	0.925441	0.23743	0.368979	2.70063e-07	-1.91891	down
LOC_Os10g42870	490	545	636	180	174	132	5.31347	5.42272	5.67018	2.44087	2.25945	1.65647	1.61475e-08	-1.09732	down
LOC_Os06g13500	68	59	60	1	0	0	0.385961	0.307877	0.278219	0.007253	0	0	3.66904e-10	-4.547	down
LOC_Os03g17890	2065	2203	2468	647	502	509	181.021	176.413	176.564	71.7244	51.6938	51.2546	2.82814e-23	-1.34351	down
LOC_Os12g35950	230	287	323	75	71	42	3.31479	3.79266	3.81251	1.36494	1.20207	0.684059	7.8054e-07	-1.44093	down
LOC_Os09g07140	160	214	211	0	0	0	5.81668	7.11232	6.25519	0	0	0	5.59425e-22	-6.49042	down
LOC_Os04g40520	845	950	1019	255	269	270	7.40171	7.59933	7.28241	2.82108	2.76343	2.71929	4.38695e-18	-1.15502	down
LOC_Os10g11860	65	108	109	9	30	9	0.801447	1.23455	1.10612	0.12994	0.436133	0.121222	0.0010193	-1.70866	down
LOC_Os01g40330	21403	21650	25414	5249	5370	5015	151.054	142.797	150.06	48.893	45.8356	42.2559	1.6007e-120	-1.46482	down
LOC_Os05g22940	23329	24478	27959	5903	5587	6333	66.2469	63.5017	64.8008	21.2028	18.6567	20.6662	1.33362e-94	-1.42023	down
LOC_Os01g25760	479	540	593	137	81	125	2.54773	2.62566	2.57726	0.917489	0.505951	0.763114	7.71268e-11	-1.52807	down
LOC_Os07g27300	1660	2075	2156	623	649	556	17.1284	19.5168	18.1134	10.6753	9.84197	7.98322	7.74693e-20	-1.01631	down
LOC_Os01g12810	121	192	194	10	30	26	1.02264	1.50639	1.32819	0.102412	0.284183	0.237315	1.25341e-07	-2.14528	down
LOC_Os01g05680	364	382	464	52	67	88	12.3651	11.8365	12.8672	2.19963	2.67397	3.41779	2.40765e-14	-1.84661	down
LOC_Os10g33770	885	903	1203	240	226	287	6.91721	6.44883	7.67778	2.37028	2.07896	2.57559	1.11346e-16	-1.30778	down
LOC_Os10g11200	3333	3434	4113	1042	1010	1051	33.3083	31.3534	33.5481	13.1691	11.8719	12.0702	5.32939e-40	-1.14068	down
LOC_Os03g64200	913	974	1274	235	256	195	7.48878	7.32626	8.52544	2.47908	2.46783	1.83754	3.2653e-22	-1.51987	down
LOC_Os04g45960	51750	58382	64928	6651	7029	6129	380.483	392.137	389.622	61.8526	60.7798	51.7857	0	-2.47443	down
LOC_Os03g56770	144	198	186	3	3	19	2.9942	3.76646	3.14952	0.06432	0.066697	0.448424	4.65117e-11	-3.35822	down
LOC_Os04g39910	85	79	93	6	17	12	0.769362	0.655515	0.69151	0.069237	0.177686	0.117605	3.22945e-05	-2.03354	down
LOC_Os06g03860	2784	3062	3522	607	745	801	22.2183	22.2668	22.8997	6.0784	6.93025	7.27378	9.43533e-50	-1.45421	down
LOC_Os03g26784	101	97	95	15	21	22	1.73104	1.52712	1.33394	0.312925	0.418457	0.422497	0.000163745	-1.58354	down
LOC_Os03g06710	261	281	316	46	37	67	1.81233	1.785	1.79562	0.398266	0.298443	0.535878	5.36865e-10	-1.79582	down
LOC_Os08g35620	1393	1592	1868	379	498	511	10.2557	10.6978	11.2239	3.52401	4.29823	4.31885	2.32348e-20	-1.13608	down
LOC_Os05g47650	641	581	771	195	190	203	8.67338	7.18188	8.50762	3.32756	3.01312	3.14404	2.30136e-10	-1.08509	down
LOC_Os03g01222	793	892	823	226	230	223	9.56888	10.125	8.65383	5.02029	4.89068	4.34747	5.55113e-15	-1.21751	down
LOC_Os01g41430	672	810	954	116	141	125	7.46037	8.2183	8.64715	1.62729	1.83234	1.5944	3.75329e-33	-1.98478	down
LOC_Os02g46380	3937	4368	5219	1062	1302	1019	46.4195	45.0861	49.3656	18.9958	21.5168	16.8798	1.39167e-46	-1.32951	down
LOC_Os01g47840	253	278	353	7	18	27	2.34516	2.35516	2.67374	0.075802	0.188227	0.283606	1.57587e-19	-3.26242	down
LOC_Os06g06750	1502	1553	1833	370	447	370	28.1621	26.5945	28.0468	8.75846	9.83777	7.97292	1.36921e-32	-1.37354	down
LOC_Os01g26039	360	410	408	101	138	64	3.08301	3.20819	2.85118	1.09398	1.39266	0.622867	3.10755e-06	-1.26886	down
LOC_Os11g47500	838	1012	1173	198	157	234	19.9872	22.044	22.8357	5.97017	4.38869	6.39572	4.89151e-21	-1.66688	down
LOC_Os09g26620	155	162	188	75	29	40	2.37248	2.21278	2.24404	1.40003	0.502914	0.660891	0.00722282	-1.06424	down
LOC_Os03g04890	1819	1990	2264	443	405	325	14.7811	14.7734	15.0215	4.54701	3.86321	3.03445	1.42738e-35	-1.69191	down
LOC_Os05g23440	1595	1779	2090	492	521	467	22.7099	23.138	24.1352	8.75974	8.77864	7.65866	2.07694e-30	-1.21198	down
LOC_Os03g44630	286	354	413	51	131	60	4.37948	4.96217	5.16488	0.980031	2.36056	1.0486	8.8732e-06	-1.41492	down
LOC_Os09g24260	1506	1545	1929	146	250	345	9.75171	9.14218	10.1985	1.19017	1.89772	2.5652	2.01065e-22	-2.0597	down
LOC_Os06g48330	8504	8668	10116	2343	2338	2385	63.1148	58.7731	61.2797	21.9962	20.4053	20.3401	2.4484e-80	-1.28323	down
LOC_Os10g38590	486	536	529	177	96	57	10.1723	10.2496	8.96632	4.71141	2.36985	1.362	6.95829e-06	-1.49353	down
LOC_Os03g02670	8199	9489	10466	2629	2726	2435	119.901	124.006	126.784	46.239	44.6293	38.939	7.79618e-66	-1.1846	down
LOC_Os05g40700	301	336	384	112	77	45	4.9683	5.07538	5.17676	2.33303	1.49697	0.845405	1.10348e-05	-1.39528	down
LOC_Os01g64450	1083	1240	1372	303	229	277	22.3048	23.3359	23.0813	7.90025	5.54001	6.55485	1.2845e-22	-1.50687	down
LOC_Os01g54600	7806	9365	10058	1770	2948	2353	98.4302	107.888	103.523	28.2212	43.7177	34.1015	2.7313e-28	-1.28271	down
LOC_Os08g37500	628	585	718	139	114	124	7.06138	6.00917	6.59128	1.96798	1.49927	1.5962	1.73435e-18	-1.6697	down
LOC_Os01g12410	187	206	199	46	60	31	1.77528	1.78813	1.54626	0.547929	0.669518	0.331476	1.71317e-05	-1.40241	down
LOC_Os03g37250	179	184	225	0	2	0	0.731589	0.686183	0.752342	0	0.009603	0	1.19377e-22	-5.93947	down
LOC_Os03g40194	371	474	500	44	29	66	2.09377	2.44262	2.30435	0.311311	0.191083	0.422573	6.93922e-19	-2.52666	down
LOC_Os05g10730	681	837	865	68	77	55	2.43685	2.73653	2.52499	0.305096	0.31927	0.223828	2.51895e-50	-2.87101	down
LOC_Os10g37860	157	155	157	30	33	36	10.9449	9.88199	8.95053	2.62742	2.68583	2.81661	4.35145e-06	-1.52875	down
LOC_Os02g05780	604	688	771	30	39	62	24.0036	24.9723	25.0092	1.49855	1.80851	2.81257	1.69166e-42	-3.24772	down
LOC_Os04g34270	116	164	221	29	60	45	0.871856	1.12814	1.36033	0.268569	0.528012	0.3833	0.00113565	-1.17503	down
LOC_Os03g55100	5872	6698	7783	1646	2079	1713	52.4019	54.6036	56.6884	18.5781	21.8194	17.5621	1.45266e-54	-1.23674	down
LOC_Os02g50350	33333	35282	40508	7279	7793	7400	384.982	372.276	381.858	106.337	105.846	98.225	8.60218e-248	-1.6147	down
LOC_Os06g48355	311	422	274	1	2	1	5.01333	6.21435	3.5993	0.020369	0.023695	0.01622	3.94704e-31	-6.25682	down
LOC_Os04g41260	3022	3377	3718	803	893	1230	32.6411	33.2161	32.7012	11.1987	11.4122	15.7365	7.88992e-18	-1.12159	down
LOC_Os07g43604	924	1004	1152	124	206	213	9.98227	9.90373	10.1543	1.69181	2.60772	2.64431	3.85847e-24	-1.82648	down
LOC_Os02g42430	171	198	266	46	7	41	5.40646	5.71052	6.86386	1.80889	0.241602	1.47984	7.51308e-05	-1.88539	down
LOC_Os06g38790	111	139	142	8	13	1	2.61943	2.99073	2.72184	0.239079	0.34546	0.02498	1.0275e-09	-3.13346	down
LOC_Os09g39850	277	282	435	78	92	78	9.26798	8.63116	11.8859	3.30289	3.59348	2.99081	1.46017e-07	-1.29971	down
LOC_Os05g49640	169	216	295	34	15	20	1.8607	2.17431	2.64532	0.466964	0.184972	0.240878	3.55266e-11	-2.47255	down
LOC_Os06g34650	89	218	207	9	24	66	2.19957	4.9548	4.21454	0.269185	0.698135	1.89128	0.00401735	-1.52805	down
LOC_Os08g30540	249	202	242	67	40	55	9.50128	7.0374	7.5176	3.2335	1.79354	2.38251	1.23074e-05	-1.38382	down
LOC_Os10g19160	231	265	278	33	49	27	1.52723	1.60126	1.49757	0.272648	0.380392	0.203505	3.07628e-12	-2.09947	down
LOC_Os03g39655	514	609	613	166	129	199	15.4424	16.7164	15.0227	6.28086	4.54706	6.84225	4.73491e-08	-1.12953	down
LOC_Os08g38880	5016	5441	6408	1040	970	1053	56.0257	56.2239	57.8386	14.3373	12.4279	13.1934	8.31391e-104	-1.78817	down
LOC_Os04g44750	207	264	413	77	48	68	1.47568	1.72061	2.40787	0.690488	0.402169	0.558488	2.9617e-06	-1.44791	down
LOC_Os08g08030	95	84	91	10	21	13	1.12058	0.897886	0.869623	0.136773	0.282203	0.171926	8.01668e-05	-1.82193	down
LOC_Os06g38210	10681	11265	12906	2422	2792	2812	167.023	155.796	154.052	72.8398	79.7312	76.7637	1.92235e-131	-1.45518	down
LOC_Os03g04600	2169	2319	2773	403	472	478	14.1419	13.8123	14.752	3.3216	3.61814	3.576	1.0836e-69	-1.75371	down
LOC_Os02g58410	2688	3005	3370	982	846	962	8.41149	8.58909	8.60701	3.88607	3.11378	3.45999	2.74229e-23	-1.02663	down
LOC_Os07g38250	49	59	70	7	8	10	0.529437	0.582204	0.621124	0.088534	0.097177	0.114694	0.000313803	-1.92936	down
LOC_Os02g46690	652	725	739	116	193	96	6.7753	6.87971	6.26966	1.51412	2.36054	1.13596	1.22205e-13	-1.70112	down
LOC_Os12g03530	438	450	504	94	80	70	4.55057	4.26819	4.27724	1.22572	0.976517	0.82918	1.43046e-16	-1.81503	down
LOC_Os04g27950	8349	9698	10112	1896	1632	1855	183.89	195.147	181.793	52.8149	42.2576	46.9555	8.20262e-84	-1.71463	down
LOC_Os03g48440	343	423	395	80	76	79	12.0513	13.5569	11.3056	3.53804	3.12352	3.16719	4.59316e-13	-1.61332	down
LOC_Os12g41670	360	442	518	136	78	99	3.36394	3.77978	3.96023	1.60823	0.857916	1.06541	1.15268e-07	-1.36041	down
LOC_Os03g43750	10017	11820	12848	1423	1173	1119	77.7303	83.793	81.3691	13.9609	10.7028	9.97204	1.71388e-133	-2.54041	down
LOC_Os06g01400	1157	1346	1489	299	312	371	7.19935	7.65338	7.56393	2.34667	2.28388	2.64971	9.76426e-26	-1.3497	down
LOC_Os11g04409	15685	18248	20214	2712	2652	2816	149.179	158.029	156.402	32.6608	28.8176	29.9457	3.27323e-237	-2.05582	down
LOC_Os01g52630	1689	1962	2138	296	356	387	18.9004	20.0609	19.5284	4.19009	4.68545	4.97013	1.93044e-55	-1.80689	down
LOC_Os10g07978	488	457	551	130	38	67	2.77523	2.37599	2.57598	0.929039	0.249732	0.434088	6.33041e-08	-1.89655	down
LOC_Os02g44230	2205	2337	2790	705	531	629	27.0152	26.1223	27.9206	10.9156	7.64389	8.84669	1.41385e-22	-1.2941	down
LOC_Os04g49680	669	817	1002	141	276	160	14.9006	16.6149	18.2045	3.94611	7.22643	4.07369	1.09564e-10	-1.4221	down
LOC_Os05g48010	3448	4169	4626	1142	1301	1324	59.6324	65.8712	65.3077	24.9765	26.4527	26.3095	1.73064e-38	-1.03167	down
LOC_Os08g07880	736	751	852	78	126	68	10.3127	9.6221	9.75149	1.37122	2.0762	1.09243	2.99304e-29	-2.40932	down
LOC_Os12g21870	419	507	418	97	103	113	3.44533	3.80964	2.80385	1.00108	0.988519	1.06532	5.00379e-11	-1.42448	down
LOC_Os03g20970	273	312	372	28	51	64	1.69393	1.98454	2.01936	0.185945	0.316136	0.536372	8.80286e-12	-2.0181	down
LOC_Os04g03796	1162	1319	1498	369	361	337	9.1922	9.77974	9.60523	3.45265	3.16421	2.90797	1.42708e-23	-1.22418	down
LOC_Os01g74610	10787	11414	13074	3172	2923	3132	38.4223	37.1417	38.0103	14.2918	12.2447	12.8196	1.08334e-66	-1.26564	down
LOC_Os04g57819	875	1031	1318	225	203	221	9.21937	9.91539	11.306	2.85112	2.53169	2.59936	5.85559e-26	-1.62214	down
LOC_Os12g16480	128	174	139	23	36	41	3.86358	4.80706	3.4332	0.860368	1.27821	1.4075	9.47965e-05	-1.42064	down
LOC_Os03g18850	950	1014	1206	242	262	290	23.5218	22.941	24.3797	7.56402	7.63226	8.23461	8.57286e-23	-1.32391	down
LOC_Os04g08190	73	104	87	1	5	7	0.638029	0.83131	0.620999	0.011157	0.051865	0.070957	9.86066e-09	-3.21903	down
LOC_Os08g44560	1388	1638	1842	441	555	452	10.0988	10.8882	10.9377	4.05846	4.7439	3.78011	9.41532e-21	-1.07946	down
LOC_Os11g45790	544	609	652	226	197	136	3.65365	3.73681	3.57308	1.91796	1.5513	1.04677	3.34447e-06	-1.00536	down
LOC_Os06g30901	1513	1749	1929	162	174	108	9.90023	10.4524	10.3019	1.33284	1.33625	0.807748	9.99937e-69	-2.853	down
LOC_Os03g25610	505	600	627	112	148	123	27.0506	29.3951	27.4337	7.59069	9.33522	7.5423	1.48256e-16	-1.49868	down
LOC_Os06g41830	628	714	779	160	143	195	13.8263	14.3661	14.0038	4.4509	3.69808	4.92102	2.22735e-15	-1.40846	down
LOC_Os01g54560	21556	23918	27189	4920	4589	3944	135.523	137.374	139.517	39.1226	33.9287	28.493	1.32998e-89	-1.75867	down
LOC_Os06g22460	498	391	614	106	67	138	3.97625	2.84903	4.00001	1.06471	0.62358	1.26094	2.23603e-08	-1.55785	down
LOC_Os08g11480	3240	3604	3909	1072	1066	1082	20.2261	20.5552	19.9212	8.46109	7.82829	7.75808	3.0783e-41	-1.07269	down
LOC_Os08g38400	5775	6682	7334	1543	2180	2140	48.2408	50.9953	50.004	16.306	21.4146	20.5421	1.72616e-29	-1.09242	down
LOC_Os09g20260	5262	5336	6506	1191	1478	1445	97.5901	90.4013	98.4691	27.9323	32.2274	30.7932	2.14717e-66	-1.39125	down
LOC_Os11g10920	2644	2930	3550	400	510	598	52.2753	52.922	57.2889	9.99892	11.8522	13.5673	6.47033e-56	-1.92268	down
LOC_Os03g48450	2594	2990	3249	496	734	582	17.47	18.1609	17.8473	4.15921	5.71343	4.38241	9.48966e-46	-1.61926	down
LOC_Os05g20560	158	146	191	51	17	33	2.26159	1.90167	2.23178	0.921351	0.270209	0.537943	0.000252164	-1.51156	down
LOC_Os11g05810	81	170	138	42	17	25	1.54923	2.96721	2.16371	1.01639	0.365514	0.543873	0.00183882	-1.40651	down
LOC_Os12g41900	4182	4618	5018	1190	1427	1144	21.0869	21.2717	20.652	7.58556	8.45896	6.62746	1.61217e-45	-1.21317	down
LOC_Os01g28540	291	325	301	86	80	110	4.83186	4.91733	4.06799	1.78673	1.55784	2.08935	2.13102e-05	-1.05249	down
LOC_Os09g37344	485	580	629	61	112	98	5.82747	6.36804	6.16863	0.914869	1.57897	1.3421	7.84058e-19	-1.95279	down
LOC_Os04g10420	2009	2134	2375	571	611	518	25.2606	24.5089	24.3691	9.07569	9.02826	7.47599	1.60479e-34	-1.27131	down
LOC_Os06g03770	3805	3917	4427	1220	1235	1351	30.0275	28.2365	28.5128	12.1776	11.4539	12.2497	6.75969e-35	-1.00994	down
LOC_Os05g30280	114	113	149	23	55	23	0.994351	0.851629	1.05029	0.168569	0.539106	0.154159	0.00529377	-1.16795	down
LOC_Os12g13295	234	320	343	22	62	66	3.28076	4.10124	3.93579	0.380873	1.02274	1.06226	7.33643e-08	-1.84434	down
LOC_Os03g58820	880	963	1129	218	205	178	12.853	12.8411	13.4546	4.02682	3.51871	2.97737	1.96981e-26	-1.62343	down
LOC_Os12g02660	7456	8234	9306	2302	2425	2538	71.8117	72.6143	73.8003	28.977	28.2253	28.7996	8.46424e-76	-1.11638	down
LOC_Os08g31780	482	567	616	170	138	207	3.64831	3.92135	3.81002	1.62959	1.22971	1.80148	6.31372e-07	-1.00919	down
LOC_Os07g03140	242	308	301	72	91	47	2.98955	3.47783	3.04196	1.11416	1.3131	0.669115	4.68923e-06	-1.31723	down
LOC_Os04g29450	175	205	223	3	11	11	1.20262	1.29191	1.25499	0.019231	0.089289	0.083707	6.72783e-19	-3.67826	down
LOC_Os05g02010	5107	5227	5933	1265	1154	1037	89.9956	84.4587	85.1294	28.5869	24.1042	21.0453	5.88187e-55	-1.56354	down
LOC_Os12g01930	4203	4619	5039	887	816	897	41.1109	42.398	40.9742	11.4343	9.79647	10.3659	1.6727e-89	-1.74427	down
LOC_Os11g44500	143	183	163	21	76	17	1.7786	2.08357	1.66018	0.322133	1.10853	0.237784	0.00483373	-1.34638	down
LOC_Os08g10740	1473	1615	1608	445	457	369	7.8727	7.92678	7.04653	3.07341	2.87381	2.27139	1.46181e-20	-1.21805	down
LOC_Os12g17490	203	227	238	27	7	31	1.48531	1.51577	1.4188	0.247762	0.053988	0.257117	1.54417e-09	-2.51402	down
LOC_Os09g36580	1443	1644	1799	340	384	394	19.1142	19.9004	19.4548	5.68949	5.97257	6.00169	1.18921e-40	-1.45822	down
LOC_Os05g50420	939	1000	1290	49	82	30	16.9121	16.4581	18.9707	1.11549	1.72484	0.614742	1.29782e-48	-3.58309	down
LOC_Os08g01940	310	373	473	15	29	27	2.06315	2.27721	2.58014	0.126432	0.221616	0.202828	7.34494e-29	-3.25365	down
LOC_Os08g15840	1623	1719	1973	495	498	562	19.0779	18.4601	18.9366	7.36323	6.88589	7.58696	1.27879e-24	-1.10445	down
LOC_Os01g14030	2661	3848	3566	257	292	313	46.828	61.8794	51.223	5.70919	6.0331	6.33182	3.99744e-116	-2.86497	down
LOC_Os11g02080	21950	23578	25695	6397	6790	6849	420.669	412.802	401.919	155.08	153.031	150.84	9.71974e-121	-1.167	down
LOC_Os11g47550	4005	4723	5576	699	1479	1245	74.1988	79.9518	84.3264	16.3769	32.2133	26.515	1.89473e-07	-1.37415	down
LOC_Os08g25864	712	876	918	192	135	187	9.0445	10.1669	9.51712	3.07609	2.01429	2.73005	2.24086e-17	-1.59251	down
LOC_Os07g43322	3015	3496	3789	1004	927	952	33.8345	35.8522	34.7046	14.2402	12.2246	12.2665	3.09255e-37	-1.16547	down
LOC_Os01g38530	7233	7608	8769	1527	1635	1763	59.2229	56.6127	58.6792	18.4436	19.2855	19.1267	3.81015e-119	-1.59554	down
LOC_Os08g16359	526	575	645	139	107	103	12.404	12.4031	12.4261	4.13128	2.95299	2.79157	1.16284e-15	-1.62801	down
LOC_Os03g63580	1323	1610	1922	166	344	192	17.5356	19.5019	20.799	2.78317	5.35334	2.9168	3.41369e-25	-2.09986	down
LOC_Os10g12480	138	153	122	14	20	18	1.7621	1.78563	1.27913	0.214772	0.294331	0.262604	2.01062e-08	-2.2123	down
LOC_Os12g04460	102	115	147	16	51	31	3.23932	3.32697	3.78652	0.632393	1.89641	1.11552	0.00679697	-1.16095	down
LOC_Os02g01510	533	829	817	152	245	191	7.19224	10.2179	8.99634	2.59013	3.88323	2.94884	2.54623e-09	-1.20713	down
LOC_Os01g01800	2324	2674	2972	860	688	745	16.3348	17.1541	17.1806	7.6397	5.69344	6.01464	1.31671e-20	-1.11928	down
LOC_Os11g03910	279	366	412	96	88	61	3.77992	4.52103	4.55358	1.63589	1.38902	0.940992	5.57827e-08	-1.39906	down
LOC_Os06g34790	1536	3265	2948	213	476	393	35.3972	68.7485	55.4494	6.19882	12.8962	10.3921	9.3044e-08	-2.05873	down
LOC_Os05g37350	1552	1533	1855	271	395	299	6.11021	5.51131	5.96097	1.34702	1.82555	1.35051	1.25473e-34	-1.68731	down
LOC_Os03g04920	10827	11448	13458	3161	2704	2759	42.7274	41.2724	43.3481	15.7793	12.5504	12.5109	3.06568e-53	-1.37659	down
LOC_Os02g02050	7999	8613	9642	1913	1769	1781	20.7086	20.3707	20.3753	6.26541	5.3856	5.29947	3.07743e-95	-1.59495	down
LOC_Os12g08580	57	91	66	0	0	0	1.28557	1.86899	1.21737	0	0	0	1.14051e-11	-5.06605	down
LOC_Os07g35940	82	111	148	11	28	0	1.20956	1.50833	1.78952	0.193858	0.4794	0	0.00136998	-2.05807	down
LOC_Os08g37310	981	996	1132	153	141	267	17.8626	16.5573	16.8241	3.52273	3.01969	5.59228	2.02136e-16	-1.77994	down
LOC_Os07g34650	374	456	446	0	27	33	4.40477	4.91458	4.28568	0	0.374219	0.447161	0.0084018	-2.24982	down
LOC_Os06g11760	212	383	292	36	79	76	9.60748	15.8776	10.8114	2.01886	4.21471	3.96917	4.65987e-06	-1.50231	down
LOC_Os02g56160	66	94	112	10	15	27	1.1828	1.54855	1.64735	0.209494	0.305838	0.542911	0.0010083	-1.57405	down
LOC_Os02g09810	6047	6137	7188	1953	1990	1915	70.4208	65.293	68.3221	28.768	27.2606	25.6226	1.51847e-49	-1.05982	down
LOC_Os10g02380	437	384	474	120	54	111	7.72753	6.19713	6.83607	2.68513	1.10585	2.23653	8.83268e-07	-1.46478	down
LOC_Os05g30300	2437	2814	2927	281	314	375	34.3365	36.2191	33.6625	4.99434	5.19886	6.05752	2.03574e-99	-2.40341	down
LOC_Os03g23920	104	111	175	12	25	15	1.58309	1.5375	2.17715	0.227779	0.434386	0.246495	6.81146e-07	-2.09255	down
LOC_Os11g02159	1745	1961	2341	460	590	527	19.3873	19.9928	21.2767	6.59551	7.67226	6.68831	1.06873e-32	-1.26911	down
LOC_Os05g14980	85	95	95	0	9	25	0.796843	0.820159	0.730694	0	0.089593	0.263961	0.00270601	-1.9691	down
LOC_Os09g22540	6407	6869	7631	1937	2265	1861	108.406	106.178	105.393	41.4437	45.0753	36.1775	1.32646e-49	-1.12242	down
LOC_Os05g50440	201	249	270	18	23	26	3.85808	4.36371	4.22718	0.428897	0.514821	0.55178	3.33732e-17	-2.66116	down
LOC_Os04g41680	104	89	115	14	28	35	2.04709	1.60197	1.83644	0.3449	0.628034	0.777049	0.00357476	-1.26282	down
LOC_Os07g29460	108	104	185	4	28	28	0.978371	0.857177	1.3725	0.045278	0.29396	0.288448	0.000296051	-1.86538	down
LOC_Os12g25090	20170	21126	22738	4426	4377	4446	801.093	766.507	737.11	222.319	204.448	202.952	2.23201e-145	-1.60917	down
LOC_Os02g51670	6541	6730	7967	1447	1565	1562	68.94	64.8016	68.5339	19.2921	19.3945	18.9186	3.52298e-119	-1.54928	down
LOC_Os08g17784	1641	1886	1908	397	451	339	13.836	14.6226	13.0297	4.28098	4.53492	3.2915	1.93899e-33	-1.52535	down
LOC_Os12g14440	1807	2034	2263	543	315	411	32.5286	33.4583	33.2529	12.3681	6.65699	8.50227	5.72568e-18	-1.5692	down
LOC_Os05g07240	325	401	514	23	30	28	13.8166	15.5612	17.8212	1.23768	1.463	1.36478	7.90635e-32	-3.17622	down
LOC_Os01g44130	122	135	153	21	9	36	1.57522	1.58566	1.60916	0.335483	0.136195	0.525334	6.57073e-05	-1.81567	down
LOC_Os08g06280	15304	16055	18716	2884	3219	2779	297.157	284.429	297.241	76.1349	79.2768	66.8658	8.74578e-184	-1.82906	down
LOC_Os04g31030	1546	1817	1873	521	485	476	18.1614	19.4952	17.9568	7.74073	6.69165	6.42141	9.90669e-24	-1.14944	down
LOC_Os07g06890	640	812	804	167	257	208	5.00299	5.79975	5.12713	1.64798	2.36151	1.86347	2.71265e-11	-1.16536	down
LOC_Os06g23290	10341	10848	12595	3528	3601	3284	88.7974	85.1116	88.2197	38.3326	36.3254	32.3402	6.60747e-53	-1.03106	down
LOC_Os01g48790	7551	8364	9454	867	898	1082	55.6293	56.6758	56.9309	8.55489	8.1991	9.69898	1.53625e-191	-2.48458	down
LOC_Os10g25030	1093	1213	1252	406	383	323	19.3123	19.576	18.0516	9.06372	7.94564	6.54696	1.45261e-12	-1.00664	down
LOC_Os06g04850	1006	1264	1365	225	361	269	17.1825	19.7125	19.023	4.84945	7.23367	5.2633	8.22638e-19	-1.41443	down
LOC_Os12g38480	354	382	404	110	89	116	3.45782	3.42447	3.22977	1.17813	0.89242	1.23003	1.36728e-07	-1.17061	down
LOC_Os07g13830	618	859	856	152	277	189	7.41618	9.41725	8.38357	2.30336	3.89971	2.59779	1.6051e-09	-1.23943	down
LOC_Os02g01440	2245	2283	2483	762	586	672	24.1117	22.4035	21.7705	10.3537	7.3914	8.28526	1.97814e-17	-1.12239	down
LOC_Os03g64020	788	992	1118	62	59	54	10.8778	12.5071	12.6308	1.06251	0.967051	0.861924	3.96762e-72	-3.33566	down
LOC_Os07g23810	188	229	205	66	52	20	3.34141	3.63712	3.06495	1.43293	1.00001	0.434049	0.000345585	-1.41938	down
LOC_Os08g13000	191	208	238	8	6	12	3.79198	3.76473	3.86167	0.189624	0.123456	0.252101	3.35577e-21	-3.71612	down
LOC_Os03g03164	917	956	1050	277	342	222	13.3336	12.7045	12.4791	5.06156	5.85648	3.67759	1.65874e-11	-1.1273	down
LOC_Os07g04430	702	796	872	33	48	52	13.3066	13.7837	13.4829	0.785491	1.06634	1.12661	4.69933e-63	-3.44165	down
LOC_Os11g36410	201	203	218	42	29	82	1.39538	1.29028	1.23389	0.365655	0.233796	0.653704	0.000579617	-1.29594	down
LOC_Os03g46550	748	752	824	159	164	195	4.60762	4.2273	4.14309	1.23247	1.18191	1.37987	8.16804e-20	-1.49265	down
LOC_Os01g53720	3127	3246	4025	637	761	475	21.0825	19.8765	21.9814	5.45668	6.07496	3.70844	5.05169e-38	-1.7948	down
LOC_Os03g61920	5395	5775	6313	1513	1234	1308	66.2643	64.7992	63.2934	23.5013	17.8145	18.4541	2.86886e-43	-1.43471	down
LOC_Os10g32658	337	327	393	80	65	80	6.46404	5.73341	6.14856	1.92219	1.45731	1.76287	8.79888e-11	-1.53542	down
LOC_Os08g25380	1753	1863	2300	432	416	322	9.58972	9.30808	10.269	2.98582	2.67264	2.02081	1.63483e-33	-1.65615	down
LOC_Os05g46720	4616	5081	5880	801	1054	873	42.7477	42.99	44.4559	9.36977	11.4589	9.2877	3.38563e-101	-1.84658	down
LOC_Os09g25070	1290	1321	1577	338	362	383	19.9744	18.8913	19.9557	6.90123	6.44551	6.56125	1.22413e-27	-1.28144	down
LOC_Os04g44150	85	99	115	16	15	31	1.30007	1.37687	1.42562	0.298679	0.266282	0.542259	0.000715027	-1.49152	down
LOC_Os08g42320	878	994	1117	267	368	246	7.37174	7.62354	7.65318	2.83269	3.63483	2.36545	1.06636e-11	-1.09127	down
LOC_Os10g40934	113	149	103	20	15	27	0.787418	0.867433	0.614655	0.401913	0.164759	0.492211	2.25442e-05	-1.78239	down
LOC_Os12g01900	1881	2101	2467	298	345	337	9.31966	9.51026	9.97748	1.86636	2.00785	1.91641	1.94175e-84	-2.04452	down
LOC_Os03g22680	12641	13392	15136	1948	2260	2269	249.873	240.768	243.136	49.7231	53.759	52.6074	1.50039e-250	-2.00473	down
LOC_Os11g06130	6060	6622	7496	1512	1512	1317	45.5509	45.2251	46.2893	16.685	14.4928	11.4379	2.67626e-78	-1.5464	down
LOC_Os02g43080	233	263	341	55	58	37	2.00794	2.06732	2.39839	0.599167	0.586776	0.365998	6.0908e-10	-1.75486	down
LOC_Os01g63444	245	231	227	89	32	43	1.17656	0.903756	0.808874	0.527852	0.212857	0.265711	0.000472666	-1.35089	down
LOC_Os02g19540	43	82	69	12	17	10	1.27582	2.24255	1.67684	0.444822	0.571466	0.312765	0.00421686	-1.48387	down
LOC_Os05g02890	787	812	887	259	263	206	7.19447	6.77842	6.62014	2.99136	2.8227	2.16317	1.01022e-11	-1.09977	down
LOC_Os07g31650	2396	2549	2887	805	826	747	19.9339	19.3786	19.6055	8.47336	8.07766	7.13624	6.64858e-30	-1.05209	down
LOC_Os11g31950	2092	2167	2457	787	622	683	21.5302	20.3662	20.6337	10.2427	7.52475	8.07698	1.94009e-15	-1.00847	down
LOC_Os12g15222	903	1007	1086	268	321	217	14.2081	14.8012	14.1093	5.34395	6.01795	3.89327	2.52094e-14	-1.22137	down
LOC_Os11g45280	2054	2208	2381	432	383	351	14.4515	14.1907	13.6707	3.84003	3.16847	2.83471	8.92858e-51	-1.83496	down
LOC_Os10g25010	1535	1719	1956	218	328	401	29.586	30.2773	30.7811	5.29832	7.42176	8.88506	1.49268e-26	-1.784	down
LOC_Os08g42030	179	200	235	30	38	53	2.45781	2.51568	2.63368	0.512085	0.610977	0.836909	2.61878e-07	-1.62162	down
LOC_Os10g25565	87	86	118	13	12	0	0.845705	0.765087	0.939417	0.157528	0.13226	0	5.13391e-05	-2.44639	down
LOC_Os05g01540	3096	3557	4050	510	526	474	32.2833	33.888	34.4739	6.71811	6.44653	5.6627	5.06612e-122	-2.15105	down
LOC_Os12g05920	736	701	915	187	233	244	8.64483	7.52724	8.77778	2.77148	3.21138	3.29	1.07798e-12	-1.15245	down
LOC_Os03g40830	8269	12034	11750	1330	2719	2439	55.6049	73.9297	64.4914	11.3123	21.4973	18.8491	4.60719e-09	-1.6057	down
LOC_Os05g36920	465	537	528	178	162	122	6.14784	6.48507	5.69797	2.96219	2.5101	1.84143	6.74508e-07	-1.04638	down
LOC_Os01g73080	1837	2359	2490	521	437	509	9.98171	11.5667	10.7578	4.26304	3.03832	3.1211	1.18303e-33	-1.50707	down
LOC_Os04g52580	214	247	277	58	39	110	4.85297	5.1218	5.12692	1.65739	1.02408	2.85902	0.0019046	-1.11333	down
LOC_Os04g28300	222	262	248	40	61	37	1.90355	2.05672	1.73973	0.435064	0.615485	0.362353	8.38076e-09	-1.69944	down
LOC_Os08g39970	1419	1365	1513	473	292	351	18.8311	16.5569	16.3944	7.94277	4.5552	5.34703	1.9215e-11	-1.25984	down
LOC_Os01g51634	666	721	754	27	17	47	7.6085	7.52239	7.03165	0.387072	0.221517	0.610087	2.1488e-44	-3.78923	down
LOC_Os03g52090	1877	1929	2270	575	543	453	11.2099	10.5256	11.0674	4.34334	3.81498	3.10863	2.04301e-24	-1.27736	down
LOC_Os06g09450	31680	35629	39138	3262	3645	3365	213.223	219.111	216.076	26.4504	25.7481	25.9642	0	-2.70766	down
LOC_Os02g53160	892	919	1003	189	334	322	22.9052	21.5602	21.0129	6.13119	10.0746	9.48336	1.00883e-08	-1.0731	down
LOC_Os12g36020	98	54	96	14	18	14	1.67106	0.83233	1.33248	0.297887	0.351839	0.259823	0.000731532	-1.63015	down
LOC_Os06g10420	160	175	218	16	26	39	4.02374	4.03111	4.4916	0.493342	0.763663	1.12762	3.681e-08	-2.00911	down
LOC_Os02g51760	815	913	975	43	89	60	8.78075	8.98487	8.56563	0.578077	1.12003	0.730689	2.07978e-49	-3.11172	down
LOC_Os06g50724	161	204	202	9	29	8	3.18847	3.69392	3.27297	0.205208	0.676612	0.178836	1.72128e-10	-2.76742	down
LOC_Os03g48370	2829	3134	3488	696	761	651	21.5538	21.808	21.6855	6.70116	6.81498	5.69733	2.20721e-62	-1.49612	down
LOC_Os03g10810	2224	3681	3589	190	335	296	37.5778	56.8145	49.5019	4.04315	6.64367	5.74389	2.1952e-60	-2.83524	down
LOC_Os03g57560	723	800	893	119	178	202	3.91296	3.95583	3.94938	0.811035	1.13329	1.25257	9.16597e-18	-1.59841	down
LOC_Os09g04508	365	508	552	8	15	16	7.95796	10.129	9.83501	0.205098	0.377776	0.390932	1.66942e-44	-4.35864	down
LOC_Os11g43600	424	415	524	92	90	94	5.59113	5.00225	5.64366	1.53142	1.38887	1.41312	3.14854e-15	-1.61411	down
LOC_Os05g05180	467	601	631	90	106	82	4.7322	5.54926	5.21807	1.14577	1.26023	0.94761	3.00945e-22	-1.91772	down
LOC_Os09g39620	644	637	754	97	198	107	5.45366	4.92702	5.20886	1.03118	1.9642	1.03605	3.17705e-12	-1.65676	down
LOC_Os05g01170	327	422	445	23	36	17	3.28132	3.87214	3.65016	0.282289	0.423825	0.188538	3.79212e-28	-3.20714	down
LOC_Os03g39960	261	260	250	71	96	40	1.90536	1.72951	1.49136	0.653739	0.813988	0.333613	0.00023067	-1.20195	down
LOC_Os07g09870	2462	2670	3015	788	722	763	30.9145	30.6278	30.9025	12.5188	10.6535	11.0092	2.04078e-33	-1.17085	down
LOC_Os01g09900	315	395	474	27	70	37	4.4623	5.11373	5.47916	0.478947	1.16306	0.597184	3.46087e-15	-2.40139	down
LOC_Os10g39100	1553	1511	1912	341	317	225	24.9544	22.1769	25.0732	6.92956	5.98733	4.13993	3.72426e-28	-1.80793	down
LOC_Os02g51410	4390	4580	5492	989	983	1105	74.8326	71.1596	76.242	23.1401	21.4265	22.7644	3.59174e-77	-1.56277	down
LOC_Os01g62420	6020	6291	6547	1414	1351	1691	99.5065	94.1416	87.7797	27.4577	24.3898	29.8812	2.03557e-47	-1.41716	down
LOC_Os04g14130	1104	1389	1349	258	358	306	6.40325	7.37982	6.39771	1.73482	2.81606	1.93677	1.48208e-23	-1.3909	down
LOC_Os12g03040	19713	21263	23552	5764	5442	5306	221.24	218.002	215.733	81.8248	71.8242	68.436	5.23099e-80	-1.2983	down
LOC_Os03g60210	194	231	267	27	18	11	5.02431	5.45984	5.6337	0.874899	0.532945	0.299607	1.1074e-14	-2.80557	down
LOC_Os05g50920	1428	1801	2024	373	447	519	16.9291	19.5011	19.5807	5.59332	6.22556	7.06223	3.98841e-23	-1.29666	down
LOC_Os01g15840	172	157	211	47	24	23	0.991705	0.825497	0.990242	0.335777	0.161643	0.146917	4.23153e-06	-1.74728	down
LOC_Os02g45974	755	838	926	272	233	145	7.42546	7.52633	7.4315	3.3849	2.68925	1.62896	9.18404e-09	-1.26119	down
LOC_Os01g57350	2235	2262	2809	234	351	304	25.8644	23.9079	26.5302	3.4151	4.76527	4.03674	3.52185e-78	-2.36599	down
LOC_Os04g38930	292	294	300	58	31	31	3.48267	3.194	2.91765	0.869049	0.425925	0.42353	2.8909e-11	-2.13318	down
LOC_Os06g43620	340	386	377	82	99	92	4.3854	4.54988	3.97273	1.33332	1.49034	1.36111	6.5544e-10	-1.3353	down
LOC_Os02g25780	264	299	302	78	97	76	5.26609	5.44698	4.92337	1.96684	2.25715	1.74153	3.69637e-06	-1.10458	down
LOC_Os09g27950	277	261	283	81	65	104	3.27418	2.81991	2.72733	1.20607	0.899866	1.41487	0.000161125	-1.02999	down
LOC_Os02g01980	86482	98511	108824	8257	7881	7609	963.173	1002.3	989.215	116.323	103.226	97.3886	0	-2.95661	down
LOC_Os05g41580	1034	1130	1401	264	270	218	6.01612	6.00792	6.65801	1.93774	1.84603	1.45515	4.12725e-27	-1.56294	down
LOC_Os05g27304	66	91	80	14	9	15	0.655415	0.825787	0.650176	0.173085	0.09421	0.161947	0.000178088	-1.8043	down
LOC_Os03g64250	3551	3724	4492	1103	1233	1267	39.8869	38.0128	41.2388	14.4992	15.1363	14.6969	5.84686e-40	-1.0408	down
LOC_Os02g57280	3521	3651	3557	965	1132	985	48.6983	46.7638	40.6336	17.3526	18.916	16.0846	1.32508e-30	-1.14268	down
LOC_Os11g07120	825	1104	1040	204	226	182	5.38315	6.57232	5.54216	1.67795	1.72499	1.34997	5.40203e-24	-1.59944	down
LOC_Os06g19170	428	477	581	62	49	64	3.19076	3.25154	3.53399	0.584181	0.425519	0.545909	5.26351e-26	-2.37001	down
LOC_Os11g46070	319	299	460	44	92	60	1.99648	1.7078	2.32639	0.342667	0.682432	0.422838	9.82163e-10	-1.74678	down
LOC_Os10g02240	550	698	749	127	214	119	5.48438	6.35541	6.08912	1.59753	2.50361	1.36272	7.42668e-11	-1.43319	down
LOC_Os11g02300	3539	3735	4487	504	427	601	19.3787	19.1166	20.4584	3.98437	3.1899	4.36943	1.06849e-75	-2.25947	down
LOC_Os06g01810	118	145	117	13	22	0	2.02907	2.27313	1.63211	0.26164	0.442596	0	6.5008e-05	-2.3966	down
LOC_Os08g06344	4414	5067	5545	1352	1827	1412	20.7086	21.5237	20.923	7.96733	9.89925	7.45008	9.74613e-29	-1.04687	down
LOC_Os11g36140	95	104	94	6	21	26	0.64074	0.645543	0.519515	0.050859	0.160108	0.202719	0.000740711	-1.66742	down
LOC_Os11g38650	1375	1529	1606	316	577	519	14.6408	14.8703	13.9511	4.25097	7.21817	6.34248	2.12879e-09	-1.01508	down
LOC_Os05g45840	825	946	1067	97	182	142	8.23706	8.62421	8.70954	1.20961	2.12931	1.6368	1.27684e-27	-2.06964	down
LOC_Os03g09120	137	188	179	7	51	44	2.1539	2.69445	2.28562	0.12759	0.925695	0.792534	0.00174605	-1.52399	down
LOC_Os02g05190	247	283	378	74	54	78	4.50814	4.72625	5.64706	1.70191	1.15071	1.64112	1.1857e-07	-1.42307	down
LOC_Os10g35200	1088	1137	1295	167	184	197	7.62389	7.28334	7.4116	1.47468	1.51288	1.58739	8.65278e-49	-2.00825	down
LOC_Os05g35500	2113	2310	2829	560	643	600	38.5876	38.5476	42.1775	12.9299	13.8054	12.594	1.67763e-44	-1.33673	down
LOC_Os01g23680	1658	1740	1948	366	372	411	24.5819	23.5041	23.6365	6.63629	6.29641	6.8664	1.84636e-44	-1.54897	down
LOC_Os03g37320	287	340	335	80	61	53	4.19704	4.55077	4.00899	1.47062	1.04537	0.878539	1.38507e-09	-1.60087	down
LOC_Os03g40370	148	116	171	24	50	39	2.61223	1.86341	2.46477	0.53291	1.01987	0.775923	0.000938235	-1.23261	down
LOC_Os01g52700	67	50	77	7	4	2	3.83137	2.57773	3.57951	0.479795	0.215629	0.072433	3.81283e-06	-2.75772	down
LOC_Os01g70600	1131	1356	1446	11	26	50	26.6241	29.1686	27.7777	0.29956	0.71121	1.33082	2.14125e-20	-4.41949	down
LOC_Os09g04050	790	1192	1190	41	73	59	10.51	14.4933	12.9261	0.686748	1.14184	0.892775	1.44746e-61	-3.47479	down
LOC_Os06g36330	699	1021	1045	188	292	166	8.93823	11.9196	10.9065	3.0313	4.37725	2.42642	8.46783e-12	-1.41065	down
LOC_Os01g01050	1325	1425	1581	324	352	327	14.4357	14.1529	14.0103	4.48015	4.50026	4.10101	1.46258e-36	-1.44125	down
LOC_Os08g34040	57	86	72	0	7	0	3.39324	4.70605	3.50245	0	0.428125	0	8.81973e-07	-3.37494	down
LOC_Os10g32850	3028	3194	3647	683	832	668	39.7616	38.3199	39.0859	11.3463	12.8466	10.0822	3.57645e-57	-1.51072	down
LOC_Os02g49520	1060	1127	1174	307	341	366	5.64716	5.48489	5.10666	2.07019	2.13292	2.23923	1.63944e-16	-1.06461	down
LOC_Os03g51030	1404	1547	1709	383	560	478	7.55984	7.60258	7.50816	2.60655	3.54825	2.94969	1.43057e-16	-1.05007	down
LOC_Os01g56980	621	630	716	116	122	91	3.84078	3.55977	3.61128	0.906788	0.886122	0.640111	1.392e-23	-1.89336	down
LOC_Os01g70550	4436	4720	5418	590	616	464	48.4178	47.7135	50.2757	8.02396	7.74044	5.75479	1.83985e-114	-2.44992	down
LOC_Os11g10130	363	409	486	9	32	20	5.9685	6.14223	6.52067	0.182148	0.61536	0.36665	2.70198e-29	-3.57333	down
LOC_Os11g13620	3394	3598	3957	947	852	920	53.7117	52.0246	51.1168	18.9504	15.8483	16.7322	1.13966e-45	-1.3405	down
LOC_Os10g13700	1846	2169	2347	0	0	0	14.1385	15.1765	14.6662	0	0	0	9.35474e-64	-9.60635	down
LOC_Os07g38850	799	880	1035	164	179	198	17.7647	17.8734	18.7886	4.60396	4.66954	5.05917	1.71668e-28	-1.6481	down
LOC_Os03g01014	518	395	527	71	94	90	5.62332	3.91571	4.66636	0.969452	1.18957	1.11639	3.6949e-15	-1.81209	down
LOC_Os07g47360	8153	8690	10061	2767	2714	2903	29.3795	28.5922	29.5584	12.599	11.4864	12.0056	8.65005e-52	-1.01454	down
LOC_Os01g70210	520	496	692	142	158	192	9.33973	8.13134	10.1378	3.22094	3.31859	3.94997	8.13041e-09	-1.11437	down
LOC_Os10g41650	1064	1184	1289	363	383	285	13.3982	13.6177	13.2451	5.7681	5.65962	4.12154	3.02167e-14	-1.10554	down
LOC_Os03g01660	2221	2326	2485	683	670	760	25.8476	24.7303	23.6034	10.0463	9.17147	10.1607	1.27e-25	-1.06998	down
LOC_Os01g61080	2737	2954	3950	823	744	653	27.6461	27.2567	32.5636	10.5135	8.83772	7.57635	7.81247e-31	-1.4337	down
LOC_Os07g10800	166	224	210	15	8	25	7.13726	8.78319	7.37893	0.768678	0.358853	1.21136	2.24834e-12	-2.7994	down
LOC_Os01g49920	5394	5508	6283	1572	1533	1315	29.4193	27.4435	27.9695	10.8439	9.83145	8.23921	6.42578e-43	-1.29057	down
LOC_Os02g02110	72	73	89	18	12	18	0.602346	0.558498	0.608632	0.183067	0.110724	0.166931	0.00125344	-1.49093	down
LOC_Os02g18460	1690	2117	2128	353	411	304	24.3913	27.9139	25.0728	6.43624	6.9627	5.03273	2.32485e-44	-1.79962	down
LOC_Os01g51632	1397	1455	1556	94	120	152	15.9	15.1281	14.4562	1.34798	1.60147	1.9808	3.26953e-72	-2.90718	down
LOC_Os09g30230	146	150	151	10	30	50	1.81567	1.69433	1.53329	0.156383	0.432475	0.701155	0.000721573	-1.54766	down
LOC_Os06g10170	7167	8933	9701	772	812	789	79.8406	90.7927	88.1289	10.9822	10.6704	10.2023	1.30134e-291	-2.76819	down
LOC_Os04g35620	928	1074	1133	298	368	290	28.8285	30.4843	28.7436	11.6974	13.4496	10.3535	1.86968e-14	-1.04522	down
LOC_Os09g30170	526	502	619	227	152	105	4.72073	4.07168	4.67494	2.81327	1.81978	1.15111	8.58587e-05	-1.06318	down
LOC_Os06g41480	307	397	432	59	77	55	1.71226	2.02477	1.96804	0.411656	0.505571	0.350198	5.57787e-15	-1.86675	down
LOC_Os01g73040	445	383	504	59	98	131	4.59978	3.61533	4.25185	0.759047	1.18576	1.55611	1.84428e-08	-1.51879	down
LOC_Os02g37890	585	797	821	61	196	138	9.59755	11.9492	11.0052	1.26689	3.78526	2.60296	6.33195e-10	-1.77711	down
LOC_Os06g12560	122	156	188	58	29	43	2.22793	2.60953	2.81359	1.33877	0.623722	0.902698	0.0029834	-1.099	down
LOC_Os03g43060	182	156	187	42	21	41	2.07557	1.62568	1.73958	0.606978	0.270458	0.53604	1.59272e-05	-1.58941	down
LOC_Os05g07900	547	635	648	121	114	88	5.57191	5.91351	5.35464	1.56205	1.33659	1.04708	7.19012e-20	-1.8112	down
LOC_Os04g12140	52	58	53	4	12	12	0.314702	0.317887	0.260183	0.023519	0.084695	0.083278	0.00335074	-1.66933	down
LOC_Os12g02100	2005	2084	2286	245	247	271	21.9487	20.8317	20.3415	3.38215	3.28577	3.37998	3.97536e-98	-2.39067	down
LOC_Os03g24730	3647	4200	4683	570	681	644	23.9199	25.1638	25.0674	4.72778	5.24876	4.85175	9.85395e-142	-2.05625	down
LOC_Os03g32470	500	523	549	106	141	99	7.27952	6.78275	6.51727	2.02073	2.46308	1.64492	6.81556e-14	-1.5067	down
LOC_Os03g22050	110	142	134	45	20	37	0.634756	0.750392	0.63243	0.333569	0.131852	0.247131	0.00379706	-1.17161	down
LOC_Os12g01740	1746	1841	2281	386	553	613	15.413	14.2965	16.3718	4.32356	5.76878	6.63575	1.33114e-18	-1.24938	down
LOC_Os06g06600	1620	1828	2008	497	486	670	10.6919	11.199	11.0126	3.8806	3.52855	4.75109	8.28411e-15	-1.05135	down
LOC_Os12g07370	1121	1021	1243	193	166	246	7.07458	5.88313	6.40345	1.53341	1.23105	1.7836	7.67102e-25	-1.80294	down
LOC_Os01g48990	195	214	253	87	34	48	2.9995	3.01773	3.20037	1.55129	0.560332	0.780038	0.000908623	-1.2215	down
LOC_Os03g62230	369	512	550	100	86	96	6.06616	7.70028	7.38251	2.07912	1.6566	1.80638	2.51391e-14	-1.64021	down
LOC_Os12g37920	470	547	654	47	99	74	8.75276	9.31275	9.94904	1.10261	2.15597	1.57835	2.33515e-20	-2.2199	down
LOC_Os06g44170	3544	4807	5105	545	737	815	53.9857	66.9915	63.2653	10.6836	13.4203	14.6249	1.33519e-59	-2.00532	down
LOC_Os11g25700	151	134	238	8	10	17	2.94774	2.38657	3.78822	0.192826	0.216586	0.372595	5.99623e-13	-3.01496	down
LOC_Os10g28120	258	320	344	52	94	27	4.77072	5.39619	5.18511	1.21157	2.04096	0.573345	2.95569e-06	-1.67594	down
LOC_Os06g45330	188	199	304	20	30	23	2.41114	2.34138	3.19378	0.315444	0.454427	0.33451	8.4905e-14	-2.46795	down
LOC_Os10g07994	1476	1670	1934	460	426	445	10.2195	10.5683	10.9318	4.02595	3.46771	3.54266	2.70734e-28	-1.25682	down
LOC_Os12g27060	329	338	328	79	72	66	2.1361	2.00423	1.73767	0.643329	0.550056	0.489797	5.80609e-10	-1.50751	down
LOC_Os04g59120	133	190	187	21	41	36	1.70071	2.23468	1.96392	0.336685	0.606769	0.523178	2.83641e-06	-1.64522	down
LOC_Os07g26320	83	101	105	14	19	4	5.08992	5.64688	5.26885	1.04336	1.36006	0.258442	4.48097e-05	-2.07868	down
LOC_Os11g45740	8783	9385	10988	1882	1703	1566	136.748	133.479	139.624	37.052	31.1679	28.008	4.56741e-91	-1.826	down
LOC_Os04g22390	654	564	681	131	187	113	10.6672	8.40429	9.05967	2.69009	3.5763	2.10423	8.93176e-12	-1.46431	down
LOC_Os08g35110	352	602	548	156	118	136	7.05509	11.0143	8.95692	3.95195	2.7803	3.13116	7.86248e-07	-1.16982	down
LOC_Os09g39910	6858	7308	8576	862	869	895	58.4896	56.9963	59.7862	9.30179	8.74261	8.75671	2.56987e-258	-2.44416	down
LOC_Os02g05790	1664	1814	2031	244	301	227	60.5048	60.2872	60.3071	11.191	12.8566	9.4704	1.79991e-67	-2.16137	down
LOC_Os09g19820	260	286	381	49	36	31	2.4364	2.45497	2.86095	0.550076	0.375754	0.318927	9.67489e-15	-2.24839	down
LOC_Os01g58450	290	378	378	2	0	4	11.3198	13.504	12.0481	0.081818	0	0.178168	1.78099e-34	-6.02012	down
LOC_Os07g04480	564	649	785	158	98	178	3.67787	3.86324	4.17482	1.2959	0.747437	1.32949	9.10417e-11	-1.4962	down
LOC_Os02g41890	498	525	619	189	135	171	3.00823	2.89423	3.05174	1.44133	0.956377	1.18676	2.66507e-07	-1.04292	down
LOC_Os03g05440	76	141	133	13	35	27	1.03104	1.7645	1.48333	0.216142	0.56349	0.417875	0.00102336	-1.45181	down
LOC_Os10g02360	92	64	87	10	27	9	0.880562	0.563396	0.684056	0.110308	0.30268	0.098446	0.00231446	-1.59012	down
LOC_Os02g36020	1132	1284	1414	230	176	243	5.11567	5.30045	5.21252	1.31063	0.934233	1.25805	2.0823e-32	-1.87451	down
LOC_Os11g31430	1027	1195	1316	183	119	119	6.78357	7.21268	7.09836	1.52857	0.921587	0.896635	4.02595e-34	-2.36232	down
LOC_Os02g38920	9028	9496	10638	2750	3028	2694	183.993	176.802	176.952	70.8858	72.583	63.0891	7.53963e-70	-1.11993	down
LOC_Os08g03682	83765	96631	108642	21217	30402	23920	789.853	832.406	836.117	253.079	337.156	259.222	3.4191e-53	-1.27272	down
LOC_Os03g07570	12724	13325	14955	2765	2319	2304	136.598	131.287	129.998	37.0572	28.8589	28.0841	4.55154e-80	-1.7986	down
LOC_Os08g34890	231	301	342	80	101	53	2.36208	2.80662	2.85415	1.02531	1.20443	0.612249	2.59076e-05	-1.19608	down
LOC_Os09g01660	116	104	140	11	21	24	11.6334	9.60054	11.5067	1.36562	2.38895	2.74398	5.05989e-06	-1.90274	down
LOC_Os01g67850	9125	9811	11212	2380	2204	2366	145.069	142.498	145.49	47.8578	41.1975	43.2233	4.91858e-86	-1.4471	down
LOC_Os04g56995	6269	6728	8177	1194	1931	1453	172.336	168.969	183.479	41.5027	62.4083	45.9046	3.02246e-40	-1.54383	down
LOC_Os02g10990	117	137	138	37	38	31	1.29225	1.38447	1.24924	0.506798	0.48635	0.385547	0.000697757	-1.17287	down
LOC_Os06g42130	105	130	161	37	13	3	1.7211	1.94618	2.15357	0.751912	0.234661	0.054364	0.000791679	-1.91977	down
LOC_Os09g14610	1114	1326	1434	248	349	272	7.59858	8.32459	7.96987	2.07942	2.74238	2.09314	7.51948e-27	-1.48508	down
LOC_Os09g39410	4845	5204	5936	211	219	192	50.8871	49.9371	50.8901	2.79467	2.69854	2.31726	0	-4.00633	down
LOC_Os02g04730	376	433	436	71	99	33	4.41462	4.64356	4.18264	1.04883	1.3663	0.442411	2.36199e-09	-1.88913	down
LOC_Os07g06410	514	529	642	147	201	153	9.7833	9.16335	9.93739	3.67172	4.39465	3.80148	3.83044e-09	-1.07654	down
LOC_Os10g28210	58	83	83	11	19	23	1.3891	1.80726	1.62078	0.32795	0.518945	0.622499	0.00606942	-1.30411	down
LOC_Os06g44160	4925	4798	5479	879	953	907	111.505	99.2466	101.303	25.1608	25.3726	23.6007	1.71306e-106	-1.80912	down
LOC_Os06g43670	1412	1484	1628	172	174	136	4.61532	4.43131	4.34144	0.708741	0.666835	0.507401	3.02081e-70	-2.54895	down
LOC_Os04g53994	1423	1563	1921	279	268	351	11.7897	11.8353	12.9939	2.9221	2.60686	3.33894	4.64713e-38	-1.7687	down
LOC_Os11g30290	187	212	236	28	50	51	10.4237	10.8324	10.7588	1.95844	3.28224	3.22674	3.43185e-07	-1.58709	down
LOC_Os10g17940	1193	1343	1567	346	389	392	14.2636	14.6679	15.2963	5.23302	5.46488	5.38626	2.80688e-25	-1.19266	down
LOC_Os05g32990	79	129	123	23	36	19	3.00506	4.53626	3.85092	1.09188	1.61285	0.815332	0.00137855	-1.33169	down
LOC_Os08g04830	774	776	840	89	85	116	13.9728	13.0334	12.2448	2.64125	2.04117	2.84844	1.82831e-36	-2.35469	down
LOC_Os02g51730	244	286	312	67	92	44	2.48518	2.66357	2.59563	0.856822	1.09762	0.509353	4.67712e-06	-1.34808	down
LOC_Os10g26070	200	213	278	38	51	32	2.21719	2.16036	2.51295	0.531106	0.664425	0.400527	2.80794e-09	-1.78751	down
LOC_Os09g37976	342	364	475	84	101	105	5.54033	5.38611	6.27913	1.72187	1.91587	1.95108	4.64598e-10	-1.33655	down
LOC_Os04g35940	155	259	257	57	48	14	2.06163	3.14392	2.79176	0.950573	0.740734	0.205138	7.11989e-05	-1.69079	down
LOC_Os05g05300	268	364	410	74	73	84	1.54438	1.92115	1.93096	0.537438	0.49565	0.555702	5.33717e-10	-1.46967	down
LOC_Os07g20340	316	303	402	32	42	27	4.96389	4.35043	5.16353	0.619745	0.759457	0.471717	5.05072e-21	-2.60042	down
LOC_Os01g07990	73	110	95	0	2	0	0.370875	0.509974	0.391548	0	0.006992	0	4.77694e-13	-4.83525	down
LOC_Os08g10080	664	762	842	175	254	192	11	11.5381	11.3963	3.66251	4.95077	3.65317	7.40079e-13	-1.19702	down
LOC_Os03g05690	2958	3302	3622	880	946	987	24.6762	25.1645	24.6666	9.28715	9.27708	9.45634	5.63148e-47	-1.14671	down
LOC_Os08g03420	1299	1376	1579	213	306	274	13.9709	13.6647	13.9808	2.90423	3.80904	3.33271	8.93165e-39	-1.75388	down
LOC_Os04g34470	210	300	317	20	4	4	9.97093	13.0252	12.2985	1.17553	0.181224	0.20333	1.08793e-17	-3.85621	down
LOC_Os04g33840	108	132	148	28	52	33	1.42669	1.60459	1.60046	0.471128	0.814922	0.502684	0.00356329	-1.06876	down
LOC_Os02g55170	491	495	564	35	53	51	10.4607	9.6481	9.81274	0.943307	1.32206	1.24747	6.36454e-34	-2.7704	down
LOC_Os07g29820	571	642	663	115	235	147	3.27382	3.36454	3.10626	0.83405	1.58561	0.964764	4.92039e-08	-1.24487	down
LOC_Os06g34730	609	587	676	123	99	131	14.3652	12.6605	13.0206	3.66309	2.73719	3.53281	1.76501e-18	-1.71998	down
LOC_Os10g16640	1924	1985	2261	333	556	422	7.68024	7.23185	7.35631	1.67347	2.60178	1.92867	5.85644e-28	-1.57012	down
LOC_Os12g36850	9874	10081	12031	2160	2297	2077	260.3	242.784	258.868	72.0101	71.2179	62.9047	2.43536e-127	-1.62449	down
LOC_Os11g37090	635	593	690	117	164	232	4.34573	3.70797	3.85818	1.01299	1.3176	1.82001	7.15283e-08	-1.22886	down
LOC_Os11g03970	166	185	202	5	13	13	1.8567	1.9007	1.85157	0.070362	0.164671	0.157039	2.50322e-16	-3.28998	down
LOC_Os07g16140	1340	1529	1723	528	398	423	22.1651	23.1114	23.2614	11.0354	7.74443	8.03161	2.55693e-13	-1.08476	down
LOC_Os05g41000	1587	1681	1828	329	330	356	12.5402	12.1348	11.7932	3.29036	3.0653	3.22967	2.43206e-48	-1.65856	down
LOC_Os11g10060	2878	3197	3424	701	555	650	19.4216	19.7083	18.8598	5.98306	4.40233	5.04124	2.98153e-44	-1.64078	down
LOC_Os03g25440	88	86	91	14	18	15	1.8358	1.63926	1.55339	0.347391	0.435582	0.36018	9.04094e-05	-1.71458	down
LOC_Os03g49630	263	232	263	67	40	85	2.56001	2.05926	2.09079	0.820518	0.456619	0.94454	7.83845e-05	-1.27234	down
LOC_Os04g56470	6121	6852	7951	1927	2141	1872	80.1954	82.0126	85.0257	31.9293	32.9913	28.1769	1.26377e-61	-1.14829	down
LOC_Os08g05940	7581	7756	8760	2016	2043	2305	67.0748	62.6898	63.2602	22.5589	21.2547	23.4407	6.92227e-62	-1.25666	down
LOC_Os01g51550	1518	1809	1977	158	331	258	18.22	19.8386	19.3708	2.38629	4.67251	3.55615	1.06392e-31	-2.14831	down
LOC_Os11g08950	1227	1323	1489	309	319	296	11.9612	11.7849	11.8505	3.80602	3.65315	3.31222	5.93639e-34	-1.45635	down
LOC_Os01g09640	1008	1160	1379	326	374	235	12.4291	13.0766	13.8789	5.08596	5.41467	3.32979	2.95722e-13	-1.24155	down
LOC_Os10g11190	84	113	144	0	8	0	0.437179	0.541939	0.615842	0	0.047818	0	2.55016e-10	-3.93892	down
LOC_Os04g49360	745	861	938	205	98	134	10.1828	10.7606	10.4711	3.53212	1.56519	2.09787	1.55741e-13	-1.81928	down
LOC_Os05g43240	616	581	711	223	184	136	5.36323	4.58953	5.05895	2.42402	1.86317	1.3467	2.04063e-07	-1.12575	down
LOC_Os03g42464	4551	5503	5722	1034	1028	1055	22.714	25.0908	23.3116	6.52802	6.03262	6.05258	1.71724e-99	-1.66956	down
LOC_Os08g05750	1261	1393	1584	395	429	446	9.86116	9.95279	10.111	3.90719	3.94369	4.00861	4.00958e-22	-1.06951	down
LOC_Os03g11230	582	664	821	158	191	158	12.3373	12.7138	14.0893	4.27442	5.13057	4.05956	9.96076e-16	-1.34546	down
LOC_Os08g02970	90	95	118	0	8	25	2.37983	2.3015	2.54783	0	0.225491	0.762552	0.00106271	-2.12264	down
LOC_Os06g44220	307	347	311	97	84	106	28.2324	29.1379	23.3098	11.2606	9.0698	11.1659	8.58759e-06	-1.0697	down
LOC_Os02g46860	251	337	255	28	40	38	5.34861	6.56683	4.44634	0.744116	1.00531	0.922606	3.4586e-14	-2.26607	down
LOC_Os03g64260	1342	1979	2139	196	488	312	31.8731	42.9224	41.4574	5.87828	13.6116	8.50526	3.01801e-15	-1.76474	down
LOC_Os12g22760	2302	2671	2714	705	722	687	22.8486	24.2149	22.0514	8.6106	9.22934	7.27241	2.83248e-37	-1.19578	down
LOC_Os04g48410	854	863	1046	209	254	314	15.3451	14.1822	15.3632	4.75259	5.34657	6.48996	1.68775e-12	-1.15881	down
LOC_Os02g46680	8371	8632	10506	2930	2900	2660	42.0799	39.6438	43.1055	18.6307	17.1426	15.3659	6.47475e-41	-1.02636	down
LOC_Os06g30430	82	179	127	25	31	41	1.1947	2.39241	1.51787	0.460909	0.534904	0.686028	0.00225674	-1.25417	down
LOC_Os10g40790	671	820	895	218	188	211	17.3709	19.3962	18.9116	7.12025	5.70913	6.26473	3.19478e-15	-1.26833	down
LOC_Os09g03200	954	1068	1203	273	350	239	91.2723	93.3912	93.9973	32.9571	39.299	26.2224	1.22556e-15	-1.23076	down
LOC_Os06g37690	166	206	260	30	37	39	1.49224	1.69583	1.91142	0.335028	0.387133	0.40021	2.07062e-09	-1.83976	down
LOC_Os12g39880	99	96	109	14	18	24	0.756597	0.673261	0.682133	0.135508	0.156306	0.20371	6.93758e-05	-1.67264	down
LOC_Os08g44760	1155	1230	1501	411	385	395	10.1945	9.88248	10.8011	4.51823	3.9941	3.92763	1.02343e-16	-1.03116	down
LOC_Os06g05910	5120	5384	6151	309	242	401	65.8901	63.2915	64.6326	5.02195	3.65285	5.91713	5.93842e-135	-3.43834	down
LOC_Os09g20930	376	387	482	36	59	69	4.67097	4.39023	4.8854	0.564845	0.856947	0.972402	5.70629e-18	-2.21255	down
LOC_Os01g55600	2963	3737	3962	921	983	940	34.4855	39.7375	37.644	13.5497	13.455	12.5769	1.49889e-46	-1.23538	down
LOC_Os07g25730	340	287	384	97	103	39	2.40024	1.85007	2.21286	0.86218	0.849846	0.31571	4.45783e-05	-1.36203	down
LOC_Os01g24480	2137	2240	2434	575	429	562	17.1958	16.4677	15.9861	5.8514	4.05548	5.19391	1.83327e-25	-1.44392	down
LOC_Os07g31450	6911	7498	8627	1675	1771	1705	22.9294	22.7266	23.3605	7.02961	6.90778	6.50147	4.26391e-128	-1.49379	down
LOC_Os12g24310	345	454	479	0	3	0	9.0126	10.8471	10.2295	0	0.071007	0	1.92963e-36	-6.8008	down
LOC_Os11g06040	4367	5068	5788	1069	1198	1234	24.6716	26.1695	26.9361	7.71821	8.13921	7.95702	2.3147e-84	-1.45116	down
LOC_Os05g07070	13335	14360	16778	1547	1985	1456	60.0283	55.5314	56.0182	13.2469	12.6338	8.1303	2.409e-174	-2.48733	down
LOC_Os07g48180	715	807	882	247	216	243	13.3601	13.7659	13.4491	5.83495	4.74268	5.21663	1.27752e-12	-1.09106	down
LOC_Os03g25420	1058	1198	1319	171	101	108	7.50112	7.76072	7.6354	1.52783	0.836904	0.875956	1.67625e-34	-2.51814	down
LOC_Os10g25150	87	104	93	24	11	27	4.98683	5.4431	4.35327	1.72208	0.687792	1.78715	0.0021667	-1.41215	down
LOC_Os10g37210	4554	4937	5426	759	1067	1052	48.1638	47.695	46.8326	10.1498	13.2674	12.7842	4.74225e-65	-1.71114	down
LOC_Os04g54390	422	545	541	117	82	128	7.15672	8.44683	7.49408	2.49361	1.62498	2.49646	4.62682e-11	-1.50546	down
LOC_Os01g37630	111	107	138	16	10	8	1.87998	1.64707	1.91057	0.322373	0.186328	0.1549	1.60777e-08	-2.51343	down
LOC_Os06g47650	2501	2784	3074	482	520	519	15.3053	15.5678	15.3547	3.73008	3.74277	3.64753	2.6303e-90	-1.78961	down
LOC_Os11g31630	442	518	550	0	16	11	14.0394	15.0174	14.2398	0	0.59618	0.399757	1.53098e-06	-3.67492	down
LOC_Os08g40440	109207	118009	130661	9051	9174	8886	1632.8	1611.88	1594.46	171.168	161.316	152.69	0	-3.05552	down
LOC_Os10g39770	40859	46377	51941	7767	8844	7874	295.63	306.547	306.726	71.0867	75.2567	65.4773	3.66552e-298	-1.84067	down
LOC_Os12g37530	2979	3235	3868	412	439	313	22.4655	22.2756	23.8076	4.0185	4.01869	2.71983	2.20558e-86	-2.43317	down
LOC_Os04g27250	2378	2818	3164	574	680	663	24.4581	27.1004	24.9313	7.32211	7.91437	7.52093	4.87824e-57	-1.45474	down
LOC_Os04g55560	2878	3063	3548	655	851	713	26.0459	25.8704	26.7556	7.4416	8.82568	7.36959	4.54161e-52	-1.43114	down
LOC_Os12g28100	701	832	893	64	117	84	3.36426	3.64465	3.49737	0.386157	0.655789	0.462002	9.04084e-36	-2.50103	down
LOC_Os06g49990	3679	3876	4406	1112	969	1029	45.6455	43.9194	44.6123	17.3772	14.1048	14.6197	5.46906e-39	-1.27185	down
LOC_Os01g67010	109	148	120	28	38	26	1.30984	1.62523	1.17283	0.413136	0.52594	0.359829	0.000437752	-1.31261	down
LOC_Os07g35560	373	468	467	89	106	117	4.11817	4.72116	4.20782	1.20468	1.33585	1.4711	1.98442e-11	-1.38475	down
LOC_Os10g42180	285	422	411	113	89	142	2.8461	3.85329	3.35256	1.42314	1.03736	1.62788	7.2852e-05	-1.00367	down
LOC_Os04g59340	786	859	1030	126	88	110	11.3875	11.3752	12.1848	2.30798	1.49906	1.83092	7.01424e-36	-2.34186	down
LOC_Os07g04900	310	357	343	62	32	47	1.50951	1.58792	1.36216	0.378415	0.179524	0.261357	9.52441e-13	-2.10247	down
LOC_Os10g23900	198	250	283	43	55	50	2.73207	3.14566	3.18911	0.746087	0.877105	0.786977	5.33906e-09	-1.59379	down
LOC_Os08g17520	1859	1871	2025	271	368	233	60.6387	55.7439	53.9027	11.1563	14.1115	8.70276	2.53124e-42	-2.05147	down
LOC_Os10g37830	10043	10720	12557	1491	1627	1564	160.644	156.801	164.651	28.7597	29.1082	27.3596	3.49141e-293	-2.16391	down
LOC_Os01g29240	413	414	397	127	120	112	8.35159	7.64964	6.55314	3.22781	2.84397	2.59579	3.42265e-07	-1.09645	down
LOC_Os04g42451	142	163	177	45	37	37	2.46234	2.58866	2.51103	0.971687	0.747134	0.721171	5.57734e-05	-1.29985	down
LOC_Os01g16170	2422	2949	3013	867	806	844	24.0391	26.6746	24.4257	11.6668	10.0561	10.3564	3.7258e-27	-1.06506	down
LOC_Os05g18524	305	317	315	76	97	83	3.94316	3.74691	3.32137	1.23622	1.47239	1.22991	3.18402e-07	-1.19586	down
LOC_Os04g34490	89	96	95	6	0	0	1.27388	1.25064	1.10999	0.100996	0	0	6.99276e-10	-3.93994	down
LOC_Os02g48860	512	747	722	138	239	229	5.64895	7.52998	6.49923	1.9162	3.09231	2.89711	1.25268e-06	-1.03272	down
LOC_Os08g36410	228	247	224	56	12	17	4.17326	4.12359	3.33902	1.29296	0.246027	0.350239	2.98589e-06	-2.16599	down
LOC_Os04g38640	460	450	519	134	161	140	5.93014	5.28827	5.46465	2.16787	2.43082	2.05547	2.00302e-08	-1.04504	down
LOC_Os03g07530	15998	16446	19061	4342	4605	4281	148.549	139.689	144.634	51.2937	51.3752	46.5895	1.24941e-109	-1.29646	down
LOC_Os01g20890	2889	3515	3674	702	755	632	26.318	29.2528	27.3135	8.08078	8.08596	6.60727	5.39935e-61	-1.59902	down
LOC_Os09g25460	755	1365	1264	262	279	298	8.97824	14.8374	12.273	3.93647	3.8986	4.06382	8.95821e-13	-1.31993	down
LOC_Os03g62388	588	667	803	196	85	96	6.43091	6.66146	7.16324	2.70166	1.08459	1.20581	3.77085e-09	-1.70554	down
LOC_Os05g37130	352	411	485	42	70	130	2.80045	2.87677	2.9474	0.407747	0.633488	1.23537	3.66367e-07	-1.64442	down
LOC_Os01g69980	384	547	560	106	139	76	9.88378	12.8801	11.7792	3.43246	4.20646	2.24509	4.49689e-10	-1.51497	down
LOC_Os03g43810	79	94	70	21	24	13	1.15733	1.25637	0.838995	0.381322	0.400285	0.208365	0.00492072	-1.30813	down
LOC_Os01g23580	223	247	263	27	59	43	1.7873	1.8052	1.71653	0.269842	0.550215	0.390528	7.61703e-09	-1.79291	down
LOC_Os11g13750	3338	3443	4271	719	829	811	87.1478	82.1185	91.0043	23.7473	25.4363	24.3324	4.98375e-74	-1.55937	down
LOC_Os11g05660	180	288	271	48	45	6	2.7595	4.03801	3.38886	0.930947	0.807599	0.099929	2.42235e-05	-2.02974	down
LOC_Os12g43730	145	125	170	53	47	31	0.983657	0.771821	0.940825	0.45342	0.373819	0.238019	0.00378475	-1.03302	down
LOC_Os04g34610	826	1002	1264	89	150	62	6.16979	6.83478	7.70194	0.832818	1.30918	0.530385	1.08748e-27	-2.63718	down
LOC_Os05g49910	404	400	480	88	77	96	5.82058	5.26947	5.65542	1.59161	1.30628	1.59572	1.05375e-13	-1.60656	down
LOC_Os03g29410	578	624	708	119	78	210	6.71371	6.61855	6.70669	1.73823	1.0624	2.80141	1.31055e-07	-1.51768	down
LOC_Os11g38480	63	82	75	25	6	8	0.483601	0.572325	0.471077	0.236214	0.04592	0.070236	0.0056663	-1.58256	down
LOC_Os04g48970	1503	1660	1666	482	432	546	13.9654	14.0915	12.6336	5.65814	4.72088	5.82965	5.13413e-16	-1.0578	down
LOC_Os02g28040	11027	11517	13104	2199	2409	2586	74.4246	71.0169	72.187	18.7728	19.1203	20.0602	2.15243e-142	-1.64502	down
LOC_Os03g13820	16565	17710	20299	3655	4378	3123	80.0494	78.1835	80.0646	22.343	24.8817	17.344	5.3144e-68	-1.62288	down
LOC_Os01g55690	84	78	67	4	7	19	1.05313	0.889973	0.677621	0.057972	0.091835	0.260367	0.000353493	-2.01806	down
LOC_Os03g53140	1259	1541	1527	284	408	431	8.67928	9.53816	8.61425	2.35091	3.21929	3.36382	3.14731e-18	-1.27951	down
LOC_Os12g32670	392	387	429	93	48	60	2.51136	2.26647	2.24203	0.753733	0.355442	0.436427	4.54275e-11	-1.86043	down
LOC_Os01g70410	1048	1163	1222	253	321	338	9.44012	9.63377	8.96818	2.83422	3.51494	3.43415	4.74493e-20	-1.24641	down
LOC_Os02g36770	193	307	331	89	43	77	2.16334	3.14834	3.03178	1.26179	0.565228	0.990519	0.000145575	-1.25036	down
LOC_Os03g06930	4173	5415	5839	737	1156	1052	32.7553	38.8275	37.4017	7.31663	10.6698	9.48398	9.57545e-46	-1.71849	down
LOC_Os02g02040	291	272	349	85	62	101	2.76861	2.38936	2.66414	1.21049	0.919345	1.28161	1.08099e-05	-1.18052	down
LOC_Os02g41880	99	87	107	37	19	14	11.8003	9.41881	10.3226	5.5187	2.53741	1.90744	0.00638358	-1.28072	down
LOC_Os04g57550	16003	17727	19983	4066	5391	4411	158.276	160.173	161.311	50.8654	62.7032	50.1377	3.88209e-69	-1.29072	down
LOC_Os03g56860	624	666	779	132	90	104	23.4079	22.8253	23.8782	6.24517	3.96309	4.46386	5.62546e-22	-1.96362	down
LOC_Os06g33570	3430	3575	4218	1121	1215	1190	27.3047	25.9949	27.402	11.2805	11.3749	10.8797	3.14115e-40	-1.00446	down
LOC_Os01g03690	1422	1845	1899	222	268	254	9.41032	11.1559	10.2549	1.8509	2.08033	1.92683	1.76249e-64	-2.11848	down
LOC_Os04g44530	3688	4000	4432	857	1015	858	28.0171	27.7826	27.7133	8.15695	9.41791	7.63734	1.24502e-72	-1.4855	down
LOC_Os07g29224	11288	13013	15159	417	395	334	80.3674	84.6387	88.0884	3.74792	3.29941	2.73249	0	-4.42169	down
LOC_Os01g64520	25317	29833	33403	5342	6093	5754	351.298	378.343	378.326	93.9308	99.5917	91.765	3.2674e-244	-1.69736	down
LOC_Os01g62790	12037	13409	15235	2039	2130	2125	124.984	126.271	127.703	26.2322	26.5568	24.8398	1.13469e-290	-2.0242	down
LOC_Os01g70500	66	133	144	20	29	3	1.09205	2.0042	1.93326	0.41604	0.556191	0.041623	0.00141289	-1.79483	down
LOC_Os01g20120	898	916	1087	290	278	244	11.4209	10.6301	11.2471	4.64885	3.81325	3.56359	2.52674e-15	-1.16199	down
LOC_Os03g13550	414	431	566	167	126	78	3.76314	3.57164	4.1951	1.9152	1.34207	0.812025	1.05074e-05	-1.21389	down
LOC_Os01g01720	1972	1939	2536	551	702	598	22.5076	20.2098	23.6262	7.9448	9.40919	7.83462	5.89358e-24	-1.13202	down
LOC_Os03g15110	94	94	144	9	23	32	2.38038	2.18969	3.00202	0.285945	0.681655	0.927236	0.000676195	-1.58034	down
LOC_Os02g03690	923	1008	1127	255	275	205	8.36898	8.34882	8.34257	2.91622	2.92558	2.13101	1.08649e-19	-1.38093	down
LOC_Os04g53214	1244	1311	1404	249	285	215	16.5861	15.8669	15.072	4.05173	4.32188	3.18518	3.43887e-35	-1.73061	down
LOC_Os02g58139	2528	2877	3206	405	287	348	24.3182	24.2613	24.1828	4.89568	3.76603	3.75771	1.8094e-65	-2.35997	down
LOC_Os05g23130	3752	4343	4470	1220	1206	1317	70.4691	74.5305	68.5252	28.9685	26.6285	28.4187	2.36746e-39	-1.08089	down
LOC_Os03g02874	621	711	767	218	94	134	4.8523	4.84627	4.88609	2.20178	1.07669	1.96267	3.1714e-08	-1.51006	down
LOC_Os03g24650	119	159	199	9	51	30	2.66916	3.25407	3.64295	0.239583	1.32662	0.77192	0.000513287	-1.61724	down
LOC_Os03g16960	294	244	301	61	134	50	5.05448	3.83163	4.23563	1.32644	2.7151	0.980146	0.00172031	-1.08832	down
LOC_Os01g51290	8834	9629	11070	871	839	857	47.7618	47.5294	48.8111	5.95359	5.34418	5.33085	0	-2.85223	down
LOC_Os10g38060	12731	15897	16132	673	849	719	49.4979	56.2795	51.2838	4.09595	4.47541	3.80292	0	-3.64954	down
LOC_Os12g04370	158	146	141	26	25	36	1.17293	0.988495	0.850668	0.239556	0.21759	0.304069	6.92297e-06	-1.62655	down
LOC_Os03g61060	260	292	302	85	85	90	3.36693	3.44265	3.14788	1.37778	1.25692	1.30472	8.91503e-06	-1.0339	down
LOC_Os01g37800	13948	15024	17290	4314	4910	4512	499.942	491.96	505.798	195.567	206.986	185.841	1.06676e-97	-1.08746	down
LOC_Os09g19274	1111	1290	1403	161	127	207	9.5119	10.0855	9.80254	1.74196	1.27739	2.0297	4.90348e-37	-2.24817	down
LOC_Os07g42650	4562	5017	5572	1509	1457	1271	70.4645	71.8632	70.6361	30.5488	27.4526	23.1964	5.03066e-37	-1.16799	down
LOC_Os08g40690	3431	3727	4430	673	725	719	54.7461	54.329	57.6926	13.5809	13.5951	13.1831	1.1954e-107	-1.78217	down
LOC_Os01g62920	1193	1521	1611	307	253	259	9.04144	10.5316	9.96769	2.93778	2.25017	2.24918	4.09843e-32	-1.71436	down
LOC_Os04g53160	168	203	214	40	19	37	0.628649	0.692159	0.65361	0.185007	0.082407	0.15658	2.41466e-07	-1.84276	down
LOC_Os07g31130	651	681	753	161	249	168	5.01886	4.79997	4.74	1.56822	2.25952	1.48655	2.2797e-10	-1.18198	down
LOC_Os02g13360	816	792	887	246	289	128	4.76792	4.22606	4.2312	1.81832	1.98227	0.857633	5.8466e-07	-1.22721	down
LOC_Os06g50560	145	148	170	30	17	32	1.97958	1.85386	1.90068	0.506533	0.258983	0.49204	1.66362e-06	-1.78782	down
LOC_Os07g04830	96	201	215	33	33	21	2.23377	4.30821	4.11441	0.967961	0.887616	0.553381	7.16946e-06	-1.76328	down
LOC_Os04g49930	97	135	129	0	2	0	0.755568	0.963856	0.823543	0	0.013109	0	4.82327e-16	-5.22767	down
LOC_Os06g11130	461	952	872	213	216	164	6.44149	12.1519	9.9412	3.76324	3.54723	2.62722	1.75712e-07	-1.23807	down
LOC_Os03g10478	784	901	930	221	399	167	8.11535	8.51471	7.85587	2.88537	4.8513	1.98707	1.78114e-05	-1.05821	down
LOC_Os02g47560	596	575	680	165	114	272	6.19372	5.45163	5.76534	2.16832	1.39239	3.24889	0.00010069	-1.05656	down
LOC_Os01g48020	182	201	261	17	10	23	1.69773	1.70913	1.98636	0.196227	0.101092	0.236692	7.94726e-15	-2.86047	down
LOC_Os08g28980	1079	966	1148	253	138	228	9.45604	7.3777	8.22848	2.76134	1.30702	2.11747	3.8486e-14	-1.66864	down
LOC_Os08g42910	463	533	522	190	87	158	5.68638	5.98319	5.2365	2.94794	1.25795	2.2266	7.77329e-05	-1.09763	down
LOC_Os01g48440	5366	5507	6506	1659	1814	1698	49.4383	46.4015	48.6923	19.5405	19.9447	18.2856	4.83431e-56	-1.08381	down
LOC_Os01g72860	5252	5767	6562	1269	1435	1308	40.8242	40.9496	41.63	12.4697	13.1186	11.6805	1.75e-106	-1.46537	down
LOC_Os01g39330	551	824	784	214	261	190	5.77638	7.89031	6.70489	2.83369	3.20729	2.2822	4.91997e-08	-1.01849	down
LOC_Os11g02570	510	513	580	71	68	119	11.3541	10.4391	10.5542	1.98137	1.77222	3.02597	9.4955e-16	-1.93511	down
LOC_Os04g55190	795	890	1105	92	180	176	5.34616	5.46524	6.06305	0.779251	1.41671	1.35727	1.30112e-20	-1.94923	down
LOC_Os07g38260	2797	3030	3784	720	642	639	18.8001	18.6049	20.7628	6.11695	5.07076	4.93503	2.50201e-49	-1.58451	down
LOC_Os01g70470	6710	8328	9018	2119	2459	2543	106.13	120.34	116.422	42.3921	45.7313	46.2178	3.05394e-49	-1.08812	down
LOC_Os11g09020	1533	1929	2052	491	594	473	16.7273	19.2242	18.2722	6.7669	7.62301	5.92117	6.14163e-23	-1.15202	down
LOC_Os01g49820	2613	2716	3120	747	696	678	27.6657	26.2668	26.9666	9.9967	8.66606	8.24101	3.00261e-40	-1.3236	down
LOC_Os03g38590	2121	2092	2391	391	465	429	25.2749	22.786	23.2598	5.89025	6.51789	5.87453	3.2989e-58	-1.69679	down
LOC_Os02g53990	446	523	464	117	116	151	2.51454	2.69261	2.13417	0.830097	0.766374	0.973573	5.95527e-09	-1.22434	down
LOC_Os01g65900	8365	8910	9942	2608	2654	2779	82.1345	79.9288	79.6766	32.385	30.64	31.352	9.88488e-69	-1.09427	down
LOC_Os03g42100	157	188	197	16	12	43	3.66144	4.00965	3.74658	0.445724	0.320664	1.13063	1.03798e-06	-2.11375	down
LOC_Os11g10100	7627	8019	9318	2656	2622	2471	63.8936	57.7425	69.6505	32.5881	23.6246	24.3615	7.04928e-46	-1.0199	down
LOC_Os11g11790	567	666	790	153	98	154	3.3329	3.57496	3.79053	1.13456	0.676457	1.0405	8.62157e-14	-1.61524	down
LOC_Os03g18980	444	476	546	103	121	108	3.17827	3.11326	3.19305	0.929764	1.0149	0.882964	9.26481e-15	-1.46159	down
LOC_Os05g44100	11677	12267	13718	2510	2693	2652	72.7632	69.8323	69.7658	19.783	19.7319	18.9928	1.60424e-177	-1.59786	down
LOC_Os06g39600	2982	3240	3637	754	695	718	34.4942	34.7869	34.367	13.0103	10.83	9.36428	3.57216e-59	-1.51445	down
LOC_Os05g20550	54	89	65	12	4	7	4.23008	6.38095	4.18862	1.10254	0.318746	0.557517	9.47546e-05	-2.19286	down
LOC_Os06g33450	91	101	92	6	11	19	0.914883	0.874801	0.701265	0.049456	0.089441	0.146422	1.28848e-05	-2.1273	down
LOC_Os02g46720	914	885	1012	231	141	183	6.53535	5.93203	5.95915	2.19007	1.10222	1.53484	5.33731e-16	-1.64612	down
LOC_Os05g40810	558	566	621	172	176	159	5.23421	4.85157	4.75516	2.04011	1.94255	1.70577	1.07212e-10	-1.11104	down
LOC_Os12g14070	9697	10195	11539	3192	3283	3365	81.5389	78.3136	79.1877	33.9528	32.4639	32.5122	5.60732e-65	-1.01096	down
LOC_Os04g43290	115	123	104	27	21	43	1.4906	1.47041	1.10692	0.421314	0.291265	0.648057	0.00417122	-1.1833	down
LOC_Os07g32761	4871	5224	5925	1051	1077	1043	56.6093	55.468	56.2088	15.4532	14.7181	13.9215	1.46599e-117	-1.66929	down
LOC_Os06g36360	21463	22976	26397	5071	5006	4902	146.277	144.506	148.203	44.588	42.5603	39.8706	1.90053e-155	-1.57339	down
LOC_Os07g23944	185	257	250	18	15	31	1.24659	1.5785	1.37129	0.153115	0.11863	0.232732	5.70454e-14	-2.64164	down
LOC_Os07g48450	9219	11103	11834	2298	2771	2659	116.66	125.149	117.37	35.5622	40.9144	39.6871	3.95455e-102	-1.39151	down
LOC_Os05g46240	3027	3819	4085	742	1032	834	53.7423	61.6217	60.2464	17.13	22.1542	17.0149	5.75677e-40	-1.39879	down
LOC_Os03g48430	292	468	465	82	78	89	4.88685	7.15153	6.34225	1.71794	1.51743	1.70562	3.01839e-11	-1.58981	down
LOC_Os02g41460	77	75	85	16	8	24	1.3783	1.2226	1.24895	0.352385	0.150397	0.495141	0.00292738	-1.48936	down
LOC_Os01g21160	53137	57671	65159	8703	8974	8035	538.856	541.596	545.996	113.722	101.51	95.1147	4.35992e-277	-2.1067	down
LOC_Os07g09060	24022	25721	28813	5078	5308	5156	268.681	263.083	263.017	69.1424	70.0104	63.8781	3.20648e-244	-1.67257	down
LOC_Os08g06630	1517	1725	1928	252	157	234	13.055	13.8011	13.7553	2.77117	1.58604	2.3799	6.05244e-40	-2.30708	down
LOC_Os09g21230	7587	8057	9002	2020	1933	1915	63.1898	61.0023	60.7157	21.1568	18.8043	18.2553	4.06957e-82	-1.40282	down
LOC_Os02g32250	5123	5600	6501	1453	1715	1558	20.1198	20.0591	22.0688	6.5678	7.20892	6.40136	1.05984e-69	-1.19999	down
LOC_Os01g42380	13375	14102	16846	3590	3837	3591	59.3903	57.2021	61.0521	20.1616	20.0361	18.3246	3.17878e-119	-1.34096	down
LOC_Os09g10840	141	175	165	47	37	34	1.4701	1.6679	1.42022	0.611202	0.442241	0.39828	8.79897e-05	-1.30685	down
LOC_Os03g60150	2745	3031	3419	602	734	722	29.9294	30.3967	30.4529	8.8383	10.0297	9.56111	1.58279e-64	-1.49348	down
LOC_Os09g28680	617	869	805	18	10	22	2.466	3.17343	2.62503	0.088141	0.045477	0.09916	1.79142e-65	-4.71141	down
LOC_Os01g03820	1362	1520	1645	333	316	325	9.32513	9.5105	9.19338	2.88131	2.5378	2.55632	6.68453e-39	-1.54368	down
LOC_Os03g51740	2033	2790	2854	555	733	522	22.4622	28.1662	25.7415	7.74831	9.5231	6.62085	7.49603e-27	-1.40978	down
LOC_Os03g02100	2060	2386	2862	440	576	506	11.4133	12.1198	12.7264	2.71763	3.31786	2.84138	1.0396e-49	-1.59083	down
LOC_Os07g36060	137	169	162	21	65	45	2.82654	3.18018	2.72939	0.53667	1.56553	1.06467	0.00399865	-1.13015	down
LOC_Os04g54300	257	486	490	62	86	66	8.48308	14.7017	13.2457	2.58928	3.31559	2.50147	3.39757e-11	-1.80093	down
LOC_Os09g21450	83	76	87	0	6	16	2.16431	1.81244	1.85298	0	0.184131	0.470569	0.000204723	-2.37463	down
LOC_Os06g31220	2213	2489	2702	687	706	775	13.3714	13.7377	13.3265	5.24482	5.01312	5.37808	8.0896e-33	-1.10463	down
LOC_Os01g24470	2355	2542	2908	262	136	223	15.1088	14.9048	15.2093	2.11101	1.02007	1.63553	2.4455e-54	-2.9363	down
LOC_Os02g16270	65	91	107	22	22	9	0.313394	0.400572	0.420012	0.130941	0.121589	0.047401	0.00185042	-1.49455	down
LOC_Os08g34160	83	109	156	33	24	34	1.09097	1.31341	1.67948	0.539353	0.361156	0.50217	0.00300227	-1.17754	down
LOC_Os06g05320	179	266	236	44	49	56	2.32212	3.15794	2.50286	0.721407	0.741572	0.838973	3.51099e-07	-1.48218	down
LOC_Os02g05920	181	232	241	25	26	38	1.09407	1.28375	1.1878	0.190988	0.185264	0.258473	2.1138e-11	-2.13101	down
LOC_Os03g11500	607	608	666	131	173	160	9.39655	8.59796	8.41069	2.55212	3.13654	2.83344	9.12922e-15	-1.34994	down
LOC_Os08g41520	314	614	587	38	133	81	7.42856	13.3038	11.3544	1.11515	3.68524	2.19086	7.47952e-08	-1.84814	down
LOC_Os03g48030	58	66	93	19	9	11	0.951402	0.992675	1.25932	0.390176	0.166281	0.200163	0.00158741	-1.61373	down
LOC_Os02g28460	225	256	293	9	17	19	6.41015	6.67135	6.81878	0.314759	0.567834	0.620265	5.37204e-22	-3.29537	down
LOC_Os06g27990	74	52	77	8	15	9	1.07784	0.692414	0.916438	0.147174	0.254036	0.144708	0.000500426	-1.8141	down
LOC_Os03g58060	6117	6285	7744	2146	2031	1921	35.6605	33.4859	36.8328	16.027	14.0999	12.7612	5.63481e-35	-1.05241	down
LOC_Os03g06580	1756	1832	2148	384	634	584	33.987	31.1378	32.8102	9.90379	15.231	13.5984	6.22654e-16	-1.17671	down
LOC_Os06g16280	900	1021	1151	280	283	276	6.10076	6.32521	6.37032	2.39741	2.25203	2.14738	4.62725e-20	-1.19835	down
LOC_Os01g70370	291	392	361	47	10	10	3.63338	4.47633	3.68361	0.740934	0.132974	0.130758	1.9911e-11	-3.01458	down
LOC_Os11g07922	1969	2285	2415	641	635	785	32.2493	34.5211	32.5888	13.8444	12.4131	15.456	4.16234e-20	-1.02528	down
LOC_Os03g13274	320	413	425	40	129	50	3.41866	4.03381	3.73324	0.538251	1.57279	0.593059	1.47761e-06	-1.68123	down
LOC_Os11g28720	75	73	70	0	0	0	0.648942	0.576261	0.498144	0	0	0	5.0063e-12	-5.12422	down
LOC_Os03g30519	934	1195	1148	270	420	255	9.83154	11.579	10.2622	3.8435	5.9637	3.02531	5.17555e-10	-1.12448	down
LOC_Os12g16410	194	233	285	43	46	38	3.40927	3.72854	4.09515	0.94495	0.987714	0.742319	5.91266e-10	-1.76246	down
LOC_Os11g31940	333	282	357	76	163	57	5.53399	4.28097	4.84542	1.58787	3.17349	1.07791	0.00255136	-1.0295	down
LOC_Os08g01920	3297	3347	3913	644	599	771	22.5074	20.8741	21.802	5.56026	4.80478	6.04692	6.59666e-55	-1.71854	down
LOC_Os06g35670	2282	2461	2876	129	155	144	15.9334	15.1991	15.763	1.02355	1.14384	1.03752	4.07435e-193	-3.47302	down
LOC_Os09g12840	105	74	69	5	0	0	1.39501	0.896429	0.747088	0.082454	0	0	4.57608e-09	-3.91052	down
LOC_Os03g27320	980	1044	1170	269	292	297	15.947	15.695	15.7638	5.55515	5.60848	5.52192	4.95519e-22	-1.22711	down
LOC_Os06g47470	447	546	486	127	101	111	5.59851	6.25741	4.97051	1.99971	1.486	1.59459	1.49895e-11	-1.43837	down
LOC_Os01g09310	153	156	178	38	16	37	1.02614	0.952431	0.974314	0.321041	0.125802	0.285211	2.36306e-05	-1.65106	down
LOC_Os03g16700	19634	19865	23622	5771	6033	5889	143.928	133.018	141.325	53.4641	51.9577	49.5711	2.61491e-93	-1.16983	down
LOC_Os03g01200	2409	2808	3046	703	629	636	16.2312	17.2832	16.7525	5.99218	4.98436	4.92365	3.73188e-41	-1.39552	down
LOC_Os02g19820	45710	51799	59681	13646	18468	16151	652.151	675.14	694.972	246.28	309.887	264.821	6.75254e-49	-1.03994	down
LOC_Os02g29610	338	441	470	0	4	0	14.7936	17.6497	16.8024	0	0.157408	0	7.71883e-37	-6.58361	down
LOC_Os08g21590	4038	4669	5335	624	640	703	19.128	20.3441	20.7292	3.72038	3.55335	3.81253	3.65647e-146	-2.16248	down
LOC_Os03g53550	138	131	110	19	2	26	1.4687	1.26973	0.948466	0.255337	0.01666	0.315818	0.000195432	-2.07371	down
LOC_Os12g42520	571	545	647	84	39	60	3.93137	3.43192	3.63814	0.727463	0.312082	0.46953	3.8678e-21	-2.52707	down
LOC_Os01g08700	30031	32160	38270	9195	8941	8605	144.515	141.078	150.134	56.6759	50.9758	47.8995	1.27553e-83	-1.23906	down
LOC_Os05g49920	418	350	425	94	124	120	3.32058	2.5411	2.75407	0.945142	1.15221	1.09697	2.37718e-07	-1.14868	down
LOC_Os10g33920	3741	4307	4897	384	519	405	44.0004	45.6754	46.7045	6.0542	7.49521	5.76139	8.11088e-152	-2.63422	down
LOC_Os01g42850	11997	11949	14281	1486	1603	1808	75.2256	68.4388	73.0814	11.7754	11.815	13.0218	1.14146e-198	-2.29808	down
LOC_Os05g44810	4056	4272	4890	915	900	860	63.6329	61.3458	62.6874	18.7046	16.7999	15.706	2.04418e-86	-1.63585	down
LOC_Os01g63050	6580	6994	8213	1522	1921	1818	65.823	63.9197	67.0576	19.2559	22.5907	20.9021	2.86977e-80	-1.38608	down
LOC_Os07g08240	552	552	656	66	79	66	11.4766	10.4856	11.1383	1.72508	1.91534	1.55664	8.45845e-33	-2.36557	down
LOC_Os06g42120	4455	4917	5627	799	1370	1223	76.3306	76.959	78.6856	17.3169	27.5935	24.0685	6.21842e-30	-1.48076	down
LOC_Os01g07490	3779	4330	4757	987	1099	1324	14.1929	14.854	14.5817	4.68573	4.85105	5.71216	1.14249e-36	-1.24815	down
LOC_Os03g03660	8042	8727	9910	1866	1871	1723	57.8283	57.3347	58.148	16.8544	15.6993	14.1955	2.03835e-116	-1.61986	down
LOC_Os01g19820	1904	2239	2333	72	107	96	38.4967	41.3844	38.5336	1.83511	2.54087	2.2169	5.17748e-166	-3.86985	down
LOC_Os05g48860	153	189	160	37	29	41	3.86466	4.36984	3.29889	1.18803	0.849894	1.18673	8.1159e-06	-1.50674	down
LOC_Os03g07200	4263	4531	5339	710	985	837	61.9836	58.3999	61.5351	13.1258	16.9526	14.0769	5.06737e-83	-1.81501	down
LOC_Os04g53998	623	622	680	168	179	153	4.04763	3.69287	3.60597	1.37588	1.36358	1.14162	8.39222e-14	-1.27278	down
LOC_Os10g39570	373	430	458	132	111	118	5.94845	6.25737	5.96429	2.65034	2.07668	2.15537	5.17018e-08	-1.11959	down
LOC_Os02g06588	1560	1458	1690	180	174	195	20.352	17.3724	17.9937	2.97021	2.66749	2.91152	2.89387e-68	-2.42433	down
LOC_Os11g18770	3475	3875	4347	533	513	361	23.7565	24.1843	24.2477	4.59533	4.10928	2.83102	5.675e-70	-2.37125	down
LOC_Os01g56530	1299	1798	1978	63	163	150	31.1711	39.4271	38.7606	1.90186	4.59503	4.12636	2.06105e-40	-3.03846	down
LOC_Os05g38730	2612	2859	3406	742	828	855	16.3059	16.2962	17.3603	5.79831	6.04016	6.11956	7.96914e-44	-1.20309	down
LOC_Os01g03830	458	525	576	15	44	40	1.91721	2.00618	1.96559	0.077635	0.213918	0.189559	8.24721e-30	-3.22721	down
LOC_Os01g57480	118	135	156	42	27	19	0.736913	0.771957	0.800128	0.333402	0.192729	0.133823	0.000272948	-1.45037	down
LOC_Os06g01360	6266	7141	7996	1387	1709	1677	61.5621	64.3194	64.4003	17.2032	19.8949	19.082	3.18631e-98	-1.4994	down
LOC_Os02g18430	218	211	219	15	52	54	3.17442	2.81156	2.60323	0.260364	0.893011	0.89337	1.68122e-05	-1.68814	down
LOC_Os08g24420	5829	5861	6996	1537	1749	1731	28.8631	26.5123	28.2757	9.62563	10.1831	9.85026	6.82518e-68	-1.23326	down
LOC_Os03g25480	755	849	1067	198	257	246	10.5819	10.8729	12.2053	3.50541	4.22424	3.96224	1.4863e-16	-1.25274	down
LOC_Os10g02930	2854	2912	3338	808	905	749	42.0784	39.2401	40.0076	14.9053	15.7267	12.4062	2.23573e-37	-1.22135	down
LOC_Os01g56270	2177	2351	2683	423	343	371	21.9136	21.4688	22.1585	5.59788	4.08713	4.36486	5.03154e-59	-1.98475	down
LOC_Os10g14180	1943	1945	2363	198	297	198	7.97557	7.46257	8.49406	1.54997	2.16976	1.33194	2.20537e-66	-2.49624	down
LOC_Os07g18120	365	521	525	109	83	95	1.74463	2.27677	2.04942	0.657559	0.464597	0.518454	1.9421e-12	-1.5918	down
LOC_Os07g46130	227	280	336	39	42	41	1.99863	2.25015	2.41087	0.429768	0.42561	0.412401	2.62734e-14	-2.06124	down
LOC_Os11g29490	3206	3518	4005	659	899	706	21.3598	21.4277	21.7616	5.58985	6.97098	5.42624	1.32493e-55	-1.57857	down
LOC_Os01g23710	318	329	438	36	43	54	3.29034	3.10791	3.70028	0.463371	0.520936	0.634585	5.56792e-19	-2.30448	down
LOC_Os08g17000	130	132	168	47	21	32	2.97704	2.76106	3.13767	1.34427	0.543241	0.834487	0.000631093	-1.34464	down
LOC_Os12g43870	150	211	229	55	55	38	9.99335	12.8223	12.4262	4.56849	4.24539	2.89755	4.65042e-05	-1.27442	down
LOC_Os04g28390	49	46	58	2	4	11	4.61495	3.97449	4.4502	0.139877	0.435737	1.09702	0.000829745	-2.11366	down
LOC_Os10g35440	227	239	283	34	69	70	2.18582	2.10183	2.225	0.407959	0.775466	0.768961	3.43867e-06	-1.41366	down
LOC_Os07g03050	2068	2348	2530	412	406	489	17.7491	18.4098	17.7187	4.46378	4.08916	4.81515	1.54368e-56	-1.73807	down
LOC_Os06g41340	160	105	687	16	15	29	0.565287	0.337924	1.98329	0.067812	0.061341	0.116551	1.38076e-08	-2.92115	down
LOC_Os11g44870	96	78	113	0	20	18	1.01799	0.751131	0.982248	0	0.229705	0.203778	0.00224453	-1.92964	down
LOC_Os09g25550	324	373	415	64	102	82	2.06648	2.17026	2.16091	0.514926	0.759797	0.595929	1.77347e-10	-1.47746	down
LOC_Os04g49160	356	358	431	65	91	158	6.19349	5.69129	6.12197	1.42633	1.85173	3.15291	6.56815e-05	-1.17449	down
LOC_Os01g69270	369	379	512	91	141	159	6.03104	5.65526	6.8394	1.86929	2.69946	2.9919	1.83862e-05	-1.00634	down
LOC_Os01g25740	322	410	365	62	59	55	1.5969	1.85517	1.47712	0.386268	0.339353	0.309481	1.47355e-15	-1.93647	down
LOC_Os01g42690	46	46	74	9	3	0	0.82764	0.753737	1.11336	0.202346	0.061616	0	0.000377671	-2.45198	down
LOC_Os03g09060	321	345	469	44	44	78	3.72689	3.65361	4.43877	0.64613	0.588615	1.02863	2.57997e-13	-2.04372	down
LOC_Os06g01230	521	586	555	143	146	134	4.93802	5.06343	4.30009	1.7081	1.64375	1.45392	1.48374e-12	-1.30023	down
LOC_Os02g53740	13258	14578	15865	4277	4429	4214	96.8012	97.2539	94.5218	39.3866	37.9046	35.2451	5.55119e-85	-1.09318	down
LOC_Os06g13940	248	352	329	18	78	59	6.6965	8.68871	7.25925	0.587858	2.46235	1.83027	1.19561e-06	-1.84039	down
LOC_Os01g06270	3622	3889	4361	968	931	889	42.0298	41.2043	41.3256	14.0386	12.6457	11.6993	4.28244e-60	-1.42094	down
LOC_Os01g63230	677	697	895	217	216	224	5.69098	5.35641	6.14507	2.30937	2.12843	2.16171	7.14099e-13	-1.10991	down
LOC_Os12g05080	5110	5893	6377	557	638	671	56.9933	60.0477	58.0538	7.84535	8.36301	8.59855	2.80199e-230	-2.55066	down
LOC_Os01g02390	1114	1303	1516	234	349	255	10.8789	11.5434	12.0674	3.0473	3.97679	2.83448	1.77511e-25	-1.55545	down
LOC_Os06g07390	123	112	146	31	29	19	1.49962	1.25084	1.45692	0.479028	0.417228	0.266463	7.61006e-05	-1.5196	down
LOC_Os05g51470	4267	4361	4931	1071	1000	1268	56.2684	52.5474	53.075	17.8667	15.4986	19.2157	4.37246e-40	-1.3539	down
LOC_Os01g56640	1322	1380	1725	403	463	357	10.2419	9.76206	10.915	3.98963	4.32794	3.22529	6.85137e-20	-1.18246	down
LOC_Os02g36490	690	759	873	149	225	221	8.15254	8.18714	8.42835	2.21076	3.12266	2.9876	7.00116e-14	-1.29214	down
LOC_Os02g39010	10913	12314	13593	1401	1649	1643	71.8987	74.0433	73.0649	11.6443	12.708	12.4175	0	-2.30629	down
LOC_Os09g39440	4633	4761	5605	807	694	914	69.865	65.4874	68.9049	15.4255	12.321	15.8547	3.26953e-72	-1.95971	down
LOC_Os11g14570	280	336	332	57	39	34	2.48068	2.70212	2.16766	0.572465	0.358019	0.309437	1.36522e-13	-2.13028	down
LOC_Os01g59690	6766	7565	8503	1857	2238	1573	83.7697	85.5622	85.9232	29.0833	32.579	22.3809	1.82416e-39	-1.34172	down
LOC_Os03g35340	6033	6657	7356	1836	1497	1767	19.5191	19.6764	19.4275	7.51501	5.69365	6.56994	7.78119e-39	-1.30081	down
LOC_Os02g32490	16486	17691	19959	4405	3999	4452	121.859	119.448	120.412	41.1834	34.7527	37.8175	6.07097e-82	-1.40466	down
LOC_Os04g52120	4358	4839	5333	1057	886	1021	30.3116	30.7457	30.2744	9.29881	7.2476	8.16219	1.89088e-59	-1.61907	down
[truncated: 5,547 more rows]

## Sheet: Table S6a
Supplementary file 2: Table S6a. Significant down-regulated GO terms of differentially expressed genes between ny1 and H1 (WT) during meiosis
GO term	Ontology	Description	Number in input list	Number in BG/Ref	p-value	FDR
GO:0016265	P	death	130	544	1.7e-20	1.1e-17
GO:0006915	P	apoptosis	128	532	2.1e-20	1.1e-17
GO:0012501	P	programmed cell death	128	532	2.1e-20	1.1e-17
GO:0008219	P	cell death	130	544	1.7e-20	1.1e-17
GO:0006952	P	defense response	115	452	5.1e-20	2.1e-17
GO:0006796	P	phosphate metabolic process	281	1795	5.4e-18	1.6e-15
GO:0006793	P	phosphorus metabolic process	281	1795	5.4e-18	1.6e-15
GO:0006468	P	protein amino acid phosphorylation	253	1570	1.4e-17	3.7e-15
GO:0050896	P	response to stimulus	185	1026	4.4e-17	1e-14
GO:0016310	P	phosphorylation	265	1695	6.4e-17	1.3e-14
GO:0043687	P	post-translational protein modification	277	1815	1.8e-16	3.3e-14
GO:0006950	P	response to stress	163	873	2.5e-16	4.3e-14
GO:0006464	P	protein modification process	284	1929	4e-15	6.4e-13
GO:0043412	P	macromolecule modification	286	1979	2.4e-14	3.6e-12
GO:0051179	P	localization	220	1651	1.8e-08	2.5e-06
GO:0009889	P	regulation of biosynthetic process	209	1564	3.5e-08	3.2e-06
GO:0050794	P	regulation of cellular process	251	1955	3.1e-08	3.2e-06
GO:0051234	P	establishment of localization	217	1638	3.5e-08	3.2e-06
GO:0006810	P	transport	217	1638	3.5e-08	3.2e-06
GO:0010556	P	regulation of macromolecule biosynthetic process	209	1564	3.5e-08	3.2e-06
GO:0031326	P	regulation of cellular biosynthetic process	209	1564	3.5e-08	3.2e-06
GO:0031323	P	regulation of cellular metabolic process	213	1593	2.5e-08	3.2e-06
GO:0045449	P	regulation of transcription	204	1513	2.9e-08	3.2e-06
GO:0051171	P	regulation of nitrogen compound metabolic process	204	1520	3.9e-08	3.3e-06
GO:0019219	P	regulation of nucleobase, nucleoside, nucleotide and nucleic acid metabolic process	204	1520	3.9e-08	3.3e-06
GO:0010468	P	regulation of gene expression	210	1577	4.1e-08	3.3e-06
GO:0015833	P	peptide transport	28	86	1e-07	7.7e-06
GO:0006857	P	oligopeptide transport	28	86	1e-07	7.7e-06
GO:0006350	P	transcription	213	1629	1.1e-07	8.3e-06
GO:0019222	P	regulation of metabolic process	214	1664	3.2e-07	2.2e-05
GO:0050789	P	regulation of biological process	252	2027	3.3e-07	2.2e-05
GO:0065007	P	biological regulation	262	2125	3.4e-07	2.2e-05
GO:0080090	P	regulation of primary metabolic process	209	1626	4.6e-07	2.9e-05
GO:0055085	P	transmembrane transport	107	701	5e-07	3.1e-05
GO:0060255	P	regulation of macromolecule metabolic process	210	1640	5.5e-07	3.3e-05
GO:0044267	P	cellular protein metabolic process	336	2877	7.4e-07	4.3e-05
GO:0007154	P	cell communication	35	170	2.6e-05	0.0015
GO:0016051	P	carbohydrate biosynthetic process	28	121	2.8e-05	0.0015
GO:0023052	P	signaling	69	447	3.8e-05	0.002
GO:0016137	P	glycoside metabolic process	15	44	6e-05	0.003
GO:0051704	P	multi-organism process	27	120	5.8e-05	0.003
GO:0005984	P	disaccharide metabolic process	15	44	6e-05	0.003
GO:0034637	P	cellular carbohydrate biosynthetic process	26	114	6.5e-05	0.0031
GO:0009311	P	oligosaccharide metabolic process	15	47	0.00011	0.0052
GO:0016138	P	glycoside biosynthetic process	12	31	0.00012	0.0056
GO:0046351	P	disaccharide biosynthetic process	12	31	0.00012	0.0056
GO:0009875	P	pollen-pistil interaction	25	114	0.00015	0.0062
GO:0008037	P	cell recognition	25	114	0.00015	0.0062
GO:0048544	P	recognition of pollen	25	114	0.00015	0.0062
GO:0009856	P	pollination	25	114	0.00015	0.0062
GO:0022414	P	reproductive process	25	114	0.00015	0.0062
GO:0009312	P	oligosaccharide biosynthetic process	12	33	0.0002	0.0079
GO:0005992	P	trehalose biosynthetic process	11	28	0.00021	0.0083
GO:0006811	P	ion transport	61	408	0.00022	0.0085
GO:0033865	P	nucleoside bisphosphate metabolic process	8	14	0.00022	0.0085
GO:0005991	P	trehalose metabolic process	11	29	0.00027	0.01
GO:0016567	P	protein ubiquitination	22	98	0.00028	0.01
GO:0070647	P	protein modification by small protein conjugation or removal	22	99	0.00031	0.011
GO:0032446	P	protein modification by small protein conjugation	22	99	0.00031	0.011
GO:0005975	P	carbohydrate metabolic process	107	833	0.00032	0.011
GO:0030001	P	metal ion transport	37	214	0.00035	0.012
GO:0044262	P	cellular carbohydrate metabolic process	57	385	0.00043	0.015
GO:0032501	P	multicellular organismal process	29	154	0.00045	0.015
GO:0015969	P	guanosine tetraphosphate metabolic process	6	8	0.00051	0.017
GO:0044281	P	small molecule metabolic process	125	1034	0.0009	0.029
GO:0046128	P	purine ribonucleoside metabolic process	8	19	0.0011	0.034
GO:0042278	P	purine nucleoside metabolic process	8	19	0.0011	0.034
GO:0000003	P	reproduction	25	133	0.0011	0.034
GO:0044242	P	cellular lipid catabolic process	5	6	0.0011	0.034
GO:0008617	P	guanosine metabolic process	6	10	0.0012	0.035
GO:0015698	P	inorganic anion transport	11	37	0.0014	0.042
GO:0009119	P	ribonucleoside metabolic process	9	26	0.0016	0.047
GO:0001883	F	purine nucleoside binding	569	3247	7.3e-52	3.7e-49
GO:0001882	F	nucleoside binding	570	3257	8.4e-52	3.7e-49
GO:0030554	F	adenyl nucleotide binding	569	3247	7.3e-52	3.7e-49
GO:0032559	F	adenyl ribonucleotide binding	548	3087	3.4e-51	1.1e-48
GO:0005524	F	ATP binding	547	3085	6.1e-51	1.6e-48
GO:0017076	F	purine nucleotide binding	583	3456	1.5e-48	3.4e-46
GO:0032555	F	purine ribonucleotide binding	562	3292	6.3e-48	1e-45
GO:0032553	F	ribonucleotide binding	562	3292	6.3e-48	1e-45
GO:0000166	F	nucleotide binding	616	3874	3.5e-44	5.1e-42
GO:0016773	F	phosphotransferase activity, alcohol group as acceptor	291	1726	9.8e-23	1.3e-20
GO:0016301	F	kinase activity	290	1750	1.1e-21	1.3e-19
GO:0004672	F	protein kinase activity	254	1575	1.1e-17	1.2e-15
GO:0004674	F	protein serine/threonine kinase activity	242	1478	1.5e-17	1.5e-15
GO:0005215	F	transporter activity	150	941	1.8e-10	1.7e-08
GO:0016818	F	hydrolase activity, acting on acid anhydrides, in phosphorus-containing anhydrides	121	759	1.1e-08	9.4e-07
GO:0016462	F	pyrophosphatase activity	119	743	1.1e-08	9.4e-07
GO:0016817	F	hydrolase activity, acting on acid anhydrides	121	764	1.5e-08	1.1e-06
GO:0016887	F	ATPase activity	70	355	1.5e-08	1.1e-06
GO:0022857	F	transmembrane transporter activity	106	643	2e-08	1.3e-06
GO:0017111	F	nucleoside-triphosphatase activity	116	726	1.9e-08	1.3e-06
GO:0005529	F	sugar binding	36	166	7.5e-06	0.00047
GO:0022892	F	substrate-specific transporter activity	88	593	1.3e-05	0.0008
GO:0022891	F	substrate-specific transmembrane transporter activity	79	517	1.5e-05	0.00085
GO:0016769	F	transferase activity, transferring nitrogenous groups	19	60	1.5e-05	0.00085
GO:0048037	F	cofactor binding	80	543	4e-05	0.0021
GO:0042626	F	ATPase activity, coupled to transmembrane movement of substances	30	142	6.3e-05	0.0031
GO:0043492	F	ATPase activity, coupled to movement of substances	30	142	6.3e-05	0.0031
GO:0030246	F	carbohydrate binding	40	219	7.6e-05	0.0036
GO:0022804	F	active transmembrane transporter activity	54	333	8.3e-05	0.0038
GO:0016820	F	hydrolase activity, acting on acid anhydrides, catalyzing transmembrane movement of substances	30	147	0.00011	0.0048
GO:0015399	F	primary active transmembrane transporter activity	33	170	0.00012	0.0048
GO:0015075	F	ion transmembrane transporter activity	60	389	0.00012	0.0048
GO:0015405	F	P-P-bond-hydrolysis-driven transmembrane transporter activity	33	170	0.00012	0.0048
GO:0030528	F	transcription regulator activity	126	987	0.00012	0.0048
GO:0005515	F	protein binding	275	2460	0.00015	0.0054
GO:0042623	F	ATPase activity, coupled	46	275	0.00014	0.0054
GO:0004842	F	ubiquitin-protein ligase activity	23	101	0.00017	0.0061
GO:0019842	F	vitamin binding	33	180	0.00029	0.01
GO:0046873	F	metal ion transmembrane transporter activity	23	112	0.0006	0.021
GO:0016491	F	oxidoreductase activity	190	1672	0.00081	0.027
GO:0050662	F	coenzyme binding	55	382	0.00097	0.031
GO:0003995	F	acyl-CoA dehydrogenase activity	6	10	0.0012	0.037
GO:0015079	F	potassium ion transmembrane transporter activity	10	31	0.0014	0.043
GO:0004428	F	inositol or phosphatidylinositol kinase activity	10	31	0.0014	0.043
GO:0016701	F	oxidoreductase activity, acting on single donors with incorporation of molecular oxygen	12	44	0.0017	0.049
GO:0016020	C	membrane	245	2115	4.7e-05	0.01
GO:0000151	C	ubiquitin ligase complex	22	92	0.00013	0.014
GO:0016459	C	myosin complex	8	14	0.00022	0.016

## Sheet: Table S6b
Supplementary file 2: Table S6b. Significant up-regulated GO terms of differentially expressed genes between ny2 and H1 (WT) during meiosis
GO term	Ontology	Description	Number in input list	Number in BG/Ref	p-value	FDR
GO:0006412	P	translation	314	595	3.2e-117	6.9e-114
GO:0010467	P	gene expression	491	2424	3.1e-59	3.3e-56
GO:0044267	P	cellular protein metabolic process	542	2877	4.4e-57	3.1e-54
GO:0019538	P	protein metabolic process	604	4333	1.4e-27	7.6e-25
GO:0006091	P	generation of precursor metabolites and energy	74	243	1.3e-16	5.4e-14
GO:0044085	P	cellular component biogenesis	65	239	6.9e-13	2.5e-10
GO:0043933	P	macromolecular complex subunit organization	55	190	5.4e-12	1.6e-09
GO:0034621	P	cellular macromolecular complex subunit organization	46	142	1.3e-11	3.4e-09
GO:0065003	P	macromolecular complex assembly	50	169	2.6e-11	6.1e-09
GO:0006457	P	protein folding	55	202	3.9e-11	8.3e-09
GO:0022607	P	cellular component assembly	50	172	4.3e-11	8.4e-09
GO:0034622	P	cellular macromolecular complex assembly	41	121	5.3e-11	9.3e-09
GO:0006119	P	oxidative phosphorylation	34	88	1.4e-10	2.3e-08
GO:0015979	P	photosynthesis	39	115	1.5e-10	2.3e-08
GO:0022900	P	electron transport chain	28	60	2e-10	2.8e-08
GO:0006818	P	hydrogen transport	28	80	3.3e-08	3.9e-06
GO:0015992	P	proton transport	28	80	3.3e-08	3.9e-06
GO:0055086	P	nucleobase, nucleoside and nucleotide metabolic process	54	244	3e-08	3.9e-06
GO:0006163	P	purine nucleotide metabolic process	40	154	5.1e-08	4.9e-06
GO:0071103	P	DNA conformation change	28	82	5e-08	4.9e-06
GO:0009141	P	nucleoside triphosphate metabolic process	37	135	5e-08	4.9e-06
GO:0006323	P	DNA packaging	26	71	4.8e-08	4.9e-06
GO:0006753	P	nucleoside phosphate metabolic process	49	218	8.5e-08	7.5e-06
GO:0009117	P	nucleotide metabolic process	49	218	8.5e-08	7.5e-06
GO:0034728	P	nucleosome organization	25	70	1.3e-07	7.8e-06
GO:0009199	P	ribonucleoside triphosphate metabolic process	36	134	1.2e-07	7.8e-06
GO:0009205	P	purine ribonucleoside triphosphate metabolic process	36	134	1.2e-07	7.8e-06
GO:0065004	P	protein-DNA complex assembly	25	70	1.3e-07	7.8e-06
GO:0034220	P	ion transmembrane transport	25	69	1e-07	7.8e-06
GO:0009144	P	purine nucleoside triphosphate metabolic process	36	134	1.2e-07	7.8e-06
GO:0015985	P	energy coupled proton transport, down electrochemical gradient	25	69	1e-07	7.8e-06
GO:0015986	P	ATP synthesis coupled proton transport	25	69	1e-07	7.8e-06
GO:0015980	P	energy derivation by oxidation of organic compounds	22	54	1.1e-07	7.8e-06
GO:0031497	P	chromatin assembly	25	70	1.3e-07	7.8e-06
GO:0006334	P	nucleosome assembly	25	70	1.3e-07	7.8e-06
GO:0046483	P	heterocycle metabolic process	61	312	1.9e-07	1.1e-05
GO:0009259	P	ribonucleotide metabolic process	38	151	2.1e-07	1.2e-05
GO:0009150	P	purine ribonucleotide metabolic process	37	147	3.1e-07	1.7e-05
GO:0006164	P	purine nucleotide biosynthetic process	37	150	4.7e-07	2.6e-05
GO:0009206	P	purine ribonucleoside triphosphate biosynthetic process	34	132	5.8e-07	2.9e-05
GO:0009142	P	nucleoside triphosphate biosynthetic process	34	132	5.8e-07	2.9e-05
GO:0009145	P	purine nucleoside triphosphate biosynthetic process	34	132	5.8e-07	2.9e-05
GO:0009201	P	ribonucleoside triphosphate biosynthetic process	34	132	5.8e-07	2.9e-05
GO:0009165	P	nucleotide biosynthetic process	41	179	6.1e-07	3e-05
GO:0033036	P	macromolecule localization	72	411	6.3e-07	3e-05
GO:0022904	P	respiratory electron transport chain	15	28	8.4e-07	3.9e-05
GO:0008104	P	protein localization	58	307	9.7e-07	4.1e-05
GO:0046034	P	ATP metabolic process	33	129	9.7e-07	4.1e-05
GO:0044281	P	small molecule metabolic process	144	1034	9.2e-07	4.1e-05
GO:0019684	P	photosynthesis, light reaction	19	47	9.1e-07	4.1e-05
GO:0007018	P	microtubule-based movement	22	63	9.7e-07	4.1e-05
GO:0009260	P	ribonucleotide biosynthetic process	36	149	1e-06	4.1e-05
GO:0009152	P	purine ribonucleotide biosynthetic process	35	145	1.4e-06	5.8e-05
GO:0045184	P	establishment of protein localization	55	294	2.4e-06	9.2e-05
GO:0015031	P	protein transport	55	294	2.4e-06	9.2e-05
GO:0045333	P	cellular respiration	18	48	4.1e-06	0.00016
GO:0006754	P	ATP biosynthetic process	31	127	4.6e-06	0.00017
GO:0015672	P	monovalent inorganic cation transport	35	155	5.2e-06	0.00019
GO:0006414	P	translational elongation	16	39	5.6e-06	0.0002
GO:0007017	P	microtubule-based process	23	79	7.1e-06	0.00025
GO:0009767	P	photosynthetic electron transport chain	13	26	8.1e-06	0.00028
GO:0006396	P	RNA processing	40	198	1.2e-05	0.0004
GO:0022613	P	ribonucleoprotein complex biogenesis	17	49	1.7e-05	0.00059
GO:0006974	P	response to DNA damage stimulus	28	122	3.4e-05	0.0011
GO:0042254	P	ribosome biogenesis	16	47	3.7e-05	0.0012
GO:0033554	P	cellular response to stress	28	126	5.6e-05	0.0018
GO:0006281	P	DNA repair	27	121	7e-05	0.0022
GO:0070271	P	protein complex biogenesis	23	94	7.3e-05	0.0022
GO:0006461	P	protein complex assembly	23	94	7.3e-05	0.0022
GO:0051716	P	cellular response to stimulus	28	132	0.00011	0.0033
GO:0065008	P	regulation of biological quality	34	176	0.00011	0.0033
GO:0045454	P	cell redox homeostasis	28	132	0.00011	0.0033
GO:0019725	P	cellular homeostasis	29	140	0.00012	0.0035
GO:0043632	P	modification-dependent macromolecule catabolic process	29	143	0.00017	0.0047
GO:0006511	P	ubiquitin-dependent protein catabolic process	29	143	0.00017	0.0047
GO:0019941	P	modification-dependent protein catabolic process	29	143	0.00017	0.0047
GO:0051603	P	proteolysis involved in cellular protein catabolic process	30	153	0.00022	0.0059
GO:0044257	P	cellular protein catabolic process	30	153	0.00022	0.0059
GO:0033365	P	protein localization in organelle	11	28	0.00022	0.0059
GO:0006465	P	signal peptide processing	7	10	0.00023	0.0062
GO:0051605	P	protein maturation by peptide bond cleavage	7	10	0.00023	0.0062
GO:0042592	P	homeostatic process	29	147	0.00025	0.0065
GO:0006811	P	ion transport	61	408	0.00025	0.0065
GO:0046907	P	intracellular transport	40	233	0.00026	0.0067
GO:0006839	P	mitochondrial transport	9	19	0.00028	0.0069
GO:0042773	P	ATP synthesis coupled electron transport	9	19	0.00028	0.0069
GO:0043623	P	cellular protein complex assembly	14	46	0.00029	0.0072
GO:0070585	P	protein localization in mitochondrion	8	15	0.00033	0.0079
GO:0006626	P	protein targeting to mitochondrion	8	15	0.00033	0.0079
GO:0007049	P	cell cycle	11	30	0.00036	0.0084
GO:0006812	P	cation transport	53	348	0.00042	0.0097
GO:0070727	P	cellular macromolecule localization	36	207	0.00042	0.0097
GO:0034613	P	cellular protein localization	36	207	0.00042	0.0097
GO:0007005	P	mitochondrion organization	8	16	0.00046	0.01
GO:0006612	P	protein targeting to membrane	9	21	0.00049	0.011
GO:0006886	P	intracellular protein transport	35	202	0.00053	0.012
GO:0006605	P	protein targeting	11	32	0.00056	0.012
GO:0044265	P	cellular macromolecule catabolic process	41	254	0.00067	0.014
GO:0016485	P	protein processing	7	13	0.00075	0.016
GO:0051604	P	protein maturation	7	13	0.00075	0.016
GO:0005975	P	carbohydrate metabolic process	105	833	0.00076	0.016
GO:0030163	P	protein catabolic process	32	184	0.00085	0.018
GO:0051258	P	protein polymerization	9	24	0.0011	0.022
GO:0006220	P	pyrimidine nucleotide metabolic process	8	19	0.0011	0.023
GO:0009262	P	deoxyribonucleotide metabolic process	5	6	0.0011	0.023
GO:0017038	P	protein import	8	20	0.0014	0.029
GO:0016070	P	RNA metabolic process	129	1088	0.0017	0.034
GO:0007006	P	mitochondrial membrane organization	6	11	0.0017	0.034
GO:0009772	P	photosynthetic electron transport in photosystem II	6	11	0.0017	0.034
GO:0003735	F	structural constituent of ribosome	278	396	8.1e-126	1.2e-122
GO:0005198	F	structural molecule activity	288	462	8.2e-121	6e-118
GO:0019843	F	rRNA binding	24	32	2.7e-12	1.3e-09
GO:0015078	F	hydrogen ion transmembrane transporter activity	37	95	1.8e-11	6.7e-09
GO:0015077	F	monovalent inorganic cation transmembrane transporter activity	37	126	1.1e-08	3.3e-06
GO:0051082	F	unfolded protein binding	34	117	5.3e-08	1.3e-05
GO:0022890	F	inorganic cation transmembrane transporter activity	42	180	3e-07	6.2e-05
GO:0016817	F	hydrolase activity, acting on acid anhydrides	113	764	1.2e-06	0.00022
GO:0016818	F	hydrolase activity, acting on acid anhydrides, in phosphorus-containing anhydrides	111	759	2.4e-06	0.00034
GO:0019001	F	guanyl nucleotide binding	44	211	2.1e-06	0.00034
GO:0016462	F	pyrophosphatase activity	109	743	2.6e-06	0.00034
GO:0032561	F	guanyl ribonucleotide binding	43	207	3e-06	0.00034
GO:0005525	F	GTP binding	43	207	3e-06	0.00034
GO:0017111	F	nucleoside-triphosphatase activity	106	726	4.2e-06	0.00044
GO:0008324	F	cation transmembrane transporter activity	52	280	5.3e-06	0.00052
GO:0003899	F	DNA-directed RNA polymerase activity	20	65	1.4e-05	0.0012
GO:0034062	F	RNA polymerase activity	20	65	1.4e-05	0.0012
GO:0008137	F	NADH dehydrogenase (ubiquinone) activity	13	30	2.7e-05	0.002
GO:0050136	F	NADH dehydrogenase (quinone) activity	13	30	2.7e-05	0.002
GO:0003954	F	NADH dehydrogenase activity	13	30	2.7e-05	0.002
GO:0015075	F	ion transmembrane transporter activity	62	389	4.6e-05	0.0033
GO:0022892	F	substrate-specific transporter activity	85	593	6.5e-05	0.0044
GO:0045156	F	electron transporter, transferring electrons within the cyclic electron transport pathway of photosynthesis activity	9	15	7.1e-05	0.0046
GO:0016655	F	oxidoreductase activity, acting on NADH or NADPH, quinone or similar compound as acceptor	13	34	7.5e-05	0.0046
GO:0042623	F	ATPase activity, coupled	47	275	8.8e-05	0.0052
GO:0016651	F	oxidoreductase activity, acting on NADH or NADPH	18	64	9.9e-05	0.0054
GO:0019205	F	nucleobase, nucleoside, nucleotide kinase activity	11	25	9.9e-05	0.0054
GO:0003777	F	microtubule motor activity	15	55	0.00048	0.025
GO:0008135	F	translation factor activity, nucleic acid binding	18	75	0.00052	0.026
GO:0004576	F	oligosaccharyl transferase activity	5	5	0.00067	0.033
GO:0008094	F	DNA-dependent ATPase activity	10	28	0.00077	0.037
GO:0046961	F	proton-transporting ATPase activity, rotational mechanism	11	35	0.001	0.046
GO:0019829	F	cation-transporting ATPase activity	13	47	0.001	0.046
GO:0044444	C	cytoplasmic part	408	966	2.3e-128	1.3e-125
GO:0032991	C	macromolecular complex	451	1207	3.6e-127	1e-124
GO:0030529	C	ribonucleoprotein complex	289	438	6.6e-126	1.2e-123
GO:0005840	C	ribosome	278	397	1.3e-125	1.8e-123
GO:0005737	C	cytoplasm	443	1263	9.3e-117	1e-114
GO:0044464	C	cell part	968	5945	1.1e-83	8.5e-82
GO:0005623	C	cell	968	5945	1.1e-83	8.5e-82
GO:0005622	C	intracellular	756	4116	1.1e-80	7.9e-79
GO:0044424	C	intracellular part	672	3529	2.2e-75	1.4e-73
GO:0043229	C	intracellular organelle	573	2859	3e-69	1.5e-67
GO:0043226	C	organelle	573	2859	3e-69	1.5e-67
GO:0043232	C	intracellular non-membrane-bounded organelle	328	1494	2.2e-44	9.4e-43
GO:0043228	C	non-membrane-bounded organelle	328	1494	2.2e-44	9.4e-43
GO:0033279	C	ribosomal subunit	62	82	1.1e-29	4.4e-28
GO:0015935	C	small ribosomal subunit	43	51	2.7e-22	1e-20
GO:0043234	C	protein complex	140	706	8.3e-16	2.9e-14
GO:0005739	C	mitochondrion	51	162	2.4e-12	8e-11
GO:0044429	C	mitochondrial part	45	139	2.2e-11	6.7e-10
GO:0016020	C	membrane	286	2115	3.8e-11	1.1e-09
GO:0044425	C	membrane part	152	1007	5.1e-09	1.4e-07
GO:0015934	C	large ribosomal subunit	19	31	5.8e-09	1.5e-07
GO:0005783	C	endoplasmic reticulum	37	123	6.6e-09	1.7e-07
GO:0031967	C	organelle envelope	40	142	7.7e-09	1.9e-07
GO:0005740	C	mitochondrial envelope	37	127	1.3e-08	3.1e-07
GO:0016469	C	proton-transporting two-sector ATPase complex	27	73	2.2e-08	5.1e-07
GO:0031090	C	organelle membrane	50	228	1.2e-07	2.6e-06
GO:0031975	C	envelope	41	167	1.3e-07	2.7e-06
GO:0009579	C	thylakoid	28	93	4.3e-07	8.6e-06
GO:0000786	C	nucleosome	22	63	9.7e-07	1.7e-05
GO:0031974	C	membrane-enclosed lumen	25	80	1e-06	1.7e-05
GO:0045263	C	proton-transporting ATP synthase complex, coupling factor F(o)	13	20	9.1e-07	1.7e-05
GO:0031966	C	mitochondrial membrane	29	104	1e-06	1.7e-05
GO:0032993	C	protein-DNA complex	22	63	9.7e-07	1.7e-05
GO:0045259	C	proton-transporting ATP synthase complex	18	44	1.5e-06	2.5e-05
GO:0033177	C	proton-transporting two-sector ATPase complex, proton-transporting domain	15	30	1.6e-06	2.6e-05
GO:0044422	C	organelle part	194	1521	2.6e-06	4e-05
GO:0044446	C	intracellular organelle part	194	1521	2.6e-06	4e-05
GO:0034357	C	photosynthetic membrane	25	89	4.9e-06	7.3e-05
GO:0070013	C	intracellular organelle lumen	20	70	3.4e-05	0.00048
GO:0043233	C	organelle lumen	20	70	3.4e-05	0.00048
GO:0043227	C	membrane-bounded organelle	265	2319	7.2e-05	0.00099
GO:0031980	C	mitochondrial lumen	8	12	0.00011	0.0014
GO:0005759	C	mitochondrial matrix	8	12	0.00011	0.0014
GO:0019867	C	outer membrane	11	27	0.00017	0.0022
GO:0005743	C	mitochondrial inner membrane	21	87	0.00017	0.0022
GO:0019866	C	organelle inner membrane	21	88	0.0002	0.0024
GO:0016021	C	integral to membrane	100	752	0.0002	0.0024
GO:0031224	C	intrinsic to membrane	102	775	0.00024	0.0028
GO:0009521	C	photosystem	18	72	0.00034	0.0039
GO:0043231	C	intracellular membrane-bounded organelle	256	2296	0.00039	0.0043
GO:0005741	C	mitochondrial outer membrane	8	16	0.00046	0.0051
GO:0009536	C	plastid	12	37	0.00049	0.0052
GO:0044455	C	mitochondrial membrane part	9	21	0.00049	0.0052
GO:0031968	C	organelle outer membrane	8	17	0.00063	0.0064
GO:0005874	C	microtubule	8	17	0.00063	0.0064
GO:0042651	C	thylakoid membrane	9	23	0.00083	0.0084
GO:0005787	C	signal peptidase complex	5	6	0.0011	0.011
GO:0044428	C	nuclear part	20	97	0.0013	0.013
GO:0030076	C	light-harvesting complex	6	11	0.0017	0.016
GO:0005753	C	mitochondrial proton-transporting ATP synthase complex	6	11	0.0017	0.016
GO:0042719	C	mitochondrial intermembrane space protein transporter complex	5	8	0.0028	0.025
GO:0000276	C	mitochondrial proton-transporting ATP synthase complex, coupling factor F(o)	5	8	0.0028	0.025
GO:0009522	C	photosystem I	7	18	0.0032	0.029
GO:0015630	C	microtubule cytoskeleton	9	30	0.0037	0.033
GO:0031970	C	organelle envelope lumen	5	10	0.0056	0.047
GO:0016272	C	prefoldin complex	5	10	0.0056	0.047
GO:0005758	C	mitochondrial intermembrane space	5	10	0.0056	0.047
GO:0033178	C	proton-transporting two-sector ATPase complex, catalytic domain	10	39	0.0059	0.048

## Sheet: Table S7
Supplementary file 2: Table S7. Differentially expressed transcription factors in WT compared with ny2 during meiosis
ID	TF family	Discription	Regulation
LOC_Os07g48450	NAC family protein	no apical meristem protein, putative, expressed	down
LOC_Os11g45740	MYB family protein	MYB family transcription factor, putative, expressed	down
LOC_Os01g74140	WRKY family protein	OsWRKY17 - Superfamily of TFs having WRKY and zinc finger domains, expressed	down
LOC_Os09g35760	HD-ZIP family protein	homeobox and START domains containing protein, putative, expressed	down
LOC_Os02g56140	bHLH family protein	helix-loop-helix DNA-binding domain containing protein, expressed	down
LOC_Os02g36880	NAC family protein	No apical meristem protein, putative, expressed	down
LOC_Os08g26880	bZIP family protein	bZIP transcription factor domain containing protein, expressed	down
LOC_Os05g45410	HSF family protein	HSF-type DNA-binding domain containing protein, expressed	down
LOC_Os08g38210	bHLH family protein	transcription factor BIM2, putative, expressed	down
LOC_Os02g51670	ERF family protein	ethylene-responsive transcription factor, putative, expressed	down
LOC_Os06g06750	MIKC_MADS family protein	OsMADS5 - MADS-box family gene with MIKCc type-box, expressed	down
LOC_Os06g44750	ERF family protein	AP2 domain containing protein, expressed	down
LOC_Os03g64260	ERF family protein	AP2 domain containing protein, expressed	down
LOC_Os07g05010	bHLH family protein	helix-loop-helix DNA-binding domain containing protein, expressed	down
LOC_Os01g61080	WRKY family protein	OsWRKY24 - Superfamily of TFs having WRKY and zinc finger domains, expressed	down
LOC_Os03g55990	HB-other family protein	homeobox domain containing protein, expressed	down
LOC_Os03g08460	ERF family protein	AP2 domain containing protein, expressed	down
LOC_Os12g29330	NAC family protein	no apical meristem protein, putative, expressed	down
LOC_Os09g10840	bZIP family protein	transcription factor, putative, expressed	down
LOC_Os12g21850	M-type_MADS family protein	OsMADS73 - MADS-box family gene with M-alpha type-box, expressed	down
LOC_Os09g32040	NAC family protein	no apical meristem protein, putative, expressed	down
LOC_Os02g34970	NAC family protein	no apical meristem protein, putative, expressed	down
LOC_Os04g54474	bZIP family protein	transcription factor, putative, expressed	down
LOC_Os05g09020	WRKY family protein	OsWRKY67 - Superfamily of TFs having WRKY and zinc finger domains, expressed	down
LOC_Os01g06640	bHLH family protein	basic helix-loop-helix, putative, expressed	down
LOC_Os01g04800	RAV family protein	B3 DNA binding domain containing protein, expressed	down
LOC_Os03g26130	MYB family protein	MYB family transcription factor, putative, expressed	down
LOC_Os12g22940	NAC family protein	no apical meristem protein, putative	down
LOC_Os04g55560	AP2 family protein	AP2 domain containing protein, expressed	down
LOC_Os05g37170	bZIP family protein	transcription factor, putative, expressed	down
LOC_Os05g03860	bZIP family protein	CPuORF3 - conserved peptide uORF-containing transcript, expressed	down
LOC_Os03g47740	TALE family protein	---	down
LOC_Os08g43550	MYB family protein	MYB family transcription factor, putative, expressed	down
LOC_Os01g49830	RAV family protein	B3 DNA binding domain containing protein, expressed	down
LOC_Os09g12750	G2-like family protein	Myb-like DNA-binding domain containing protein, putative, expressed	down
LOC_Os03g21030	NAC family protein	no apical meristem protein, putative, expressed	down
LOC_Os05g27730	WRKY family protein	OsWRKY53 - Superfamily of TFs having WRKY and zinc finger domains, expressed	down
LOC_Os03g42100	bHLH family protein	helix-loop-helix DNA-binding domain containing protein	down
LOC_Os02g56600	NAC family protein	no apical meristem protein, putative, expressed	down
LOC_Os02g04640	G2-like family protein	Myb-like DNA-binding domain containing protein, putative, expressed	down
LOC_Os02g02820	bHLH family protein	helix-loop-helix DNA-binding domain containing protein, expressed	down
LOC_Os12g01490	MYB family protein	MYB family transcription factor, putative, expressed	down
LOC_Os02g09830	bZIP family protein	bZIP transcription factor domain containing protein, expressed	down
LOC_Os06g11780	MYB family protein	MYB family transcription factor, putative	down
LOC_Os05g39720	WRKY family protein	OsWRKY70 - Superfamily of TFs having WRKY and zinc finger domains, expressed	down
LOC_Os07g39320	HD-ZIP family protein	homeobox domain containing protein, expressed	down
LOC_Os04g51070	bHLH family protein	---	down
LOC_Os01g70110	NAC family protein	No apical meristem protein, putative, expressed	down
LOC_Os06g16400	bHLH family protein	helix-loop-helix DNA-binding domain containing protein, expressed	down
LOC_Os03g55550	bHLH family protein	helix-loop-helix DNA-binding domain containing protein	down
LOC_Os02g10860	bZIP family protein	bZIP transcription factor domain containing protein	down
LOC_Os09g35030	ERF family protein	dehydration-responsive element-binding protein, putative, expressed	down
LOC_Os03g07360	Dof family protein	expressed protein	down
LOC_Os04g56990	G2-like family protein	Myb-like DNA-binding domain containing protein, putative, expressed	down
LOC_Os09g28354	HSF family protein	CPuORF39 - conserved peptide uORF-containing transcript, expressed	down
LOC_Os05g48870	ARF family protein	auxin response factor 15, putative, expressed	down
LOC_Os03g43810	bHLH family protein	helix-loop-helix DNA-binding domain containing protein, expressed	down
LOC_Os03g03164	TALE family protein	homeobox protein knotted-1, putative, expressed	down
LOC_Os07g25150	MYB_related family protein	myb-related protein 306, putative	down
LOC_Os02g41450	NAC family protein	no apical meristem protein, putative	down
LOC_Os06g04850	HD-ZIP family protein	homeobox associated leucine zipper, putative, expressed	down
LOC_Os09g25060	WRKY family protein	OsWRKY76 - Superfamily of TFs having WRKY and zinc finger domains, expressed	down
LOC_Os11g29870	WRKY family protein	OsWRKY72 - Superfamily of TFs having WRKY and zinc finger domains, expressed	down
LOC_Os07g17230	B3 family protein	---	down
LOC_Os06g01230	NAC family protein	no apical meristem protein, putative, expressed	down
LOC_Os04g41229	bHLH family protein	helix-loop-helix DNA-binding domain containing protein, expressed	down
LOC_Os12g03290	AP2 family protein	AP2 domain containing protein, expressed	down
LOC_Os03g02800	NAC family protein	no apical meristem protein, putative, expressed	down
LOC_Os05g38820	NF-YB family protein	histone-like transcription factor and archaeal histone, putative, expressed	down
LOC_Os12g23090	NAC family protein	no apical meristem protein, putative	down
LOC_Os03g21060	NAC family protein	No apical meristem protein, putative, expressed	down
LOC_Os01g09930	bHLH family protein	helix-loop-helix DNA-binding domain containing protein, expressed	down
LOC_Os01g59350	bZIP family protein	transcription factor, putative, expressed	down
LOC_Os03g06850	B3 family protein	B3 DNA binding domain containing protein, expressed	down
LOC_Os02g47660	bHLH family protein	basic helix-loop-helix, putative, expressed	down
LOC_Os04g32620	ERF family protein	ethylene-responsive transcription factor ERF114, putative, expressed	down
LOC_Os05g36100	ERF family protein	AP2 domain containing protein, expressed	down
LOC_Os12g03040	NAC family protein	no apical meristem protein, putative, expressed	down
LOC_Os11g25560	bHLH family protein	BHLH transcription factor, putative, expressed	down
LOC_Os05g03040	AP2 family protein	AP2 domain containing protein, expressed	down
LOC_Os07g48820	bZIP family protein	transcription factor, putative, expressed	down
LOC_Os08g41320	bHLH family protein	BHLH transcription factor, putative, expressed	down
LOC_Os09g25070	WRKY family protein	OsWRKY62 - Superfamily of TFs having WRKY and zinc finger domains, expressed	down
LOC_Os11g03300	NAC family protein	NAC domain transcription factor, putative, expressed	down
LOC_Os06g09660	ARF family protein	auxin response factor, putative, expressed	down
LOC_Os05g48010	MYB family protein	MYB family transcription factor, putative, expressed	down
LOC_Os06g33450	bHLH family protein	helix-loop-helix DNA-binding domain containing protein, expressed	down
LOC_Os07g48550	NAC family protein	no apical meristem protein, putative, expressed	down
LOC_Os08g08820	HD-ZIP family protein	homeobox and START domains containing protein, putative, expressed	down
LOC_Os11g10130	MYB family protein	MYB family transcription factor, putative, expressed	down
LOC_Os02g18460	NAC family protein	NAM, putative	down
LOC_Os07g30130	MYB_related family protein	MYB family transcription factor, putative, expressed	down
LOC_Os12g37690	MYB family protein	MYB family transcription factor, putative, expressed	down
LOC_Os03g09100	CAMTA family protein	calmodulin-binding transcription activator, putative, expressed	down
LOC_Os01g64310	NAC family protein	no apical meristem protein, putative, expressed	down
LOC_Os02g42850	MYB family protein	MYB family transcription factor, putative, expressed	down
LOC_Os09g13570	bZIP family protein	---	down
LOC_Os03g43930	HD-ZIP family protein	START domain containing protein, expressed	down
LOC_Os03g06930	TALE family protein	homeodomain protein, putative, expressed	down
LOC_Os05g06340	GATA family protein	GATA zinc finger domain containing protein	down
LOC_Os03g56580	NAC family protein	no apical meristem protein, putative, expressed	down
LOC_Os07g48180	bZIP family protein	bZIP transcription factor domain containing protein, expressed	down
LOC_Os12g03050	NAC family protein	no apical meristem protein, putative, expressed	down
LOC_Os06g04870	HD-ZIP family protein	homeobox associated leucine zipper, putative, expressed	down
LOC_Os03g20310	bZIP family protein	transcription factor HBP-1b, putative, expressed	down
LOC_Os07g37610	B3 family protein	B3 DNA binding domain containing protein, putative, expressed	down
LOC_Os08g43210	ERF family protein	AP2 domain containing protein, expressed	down
LOC_Os07g47790	ERF family protein	AP2 domain containing protein, expressed	down
LOC_Os01g10504	MIKC_MADS family protein	OsMADS3 - MADS-box family gene with MIKCc type-box, expressed	down
LOC_Os11g03370	NAC family protein	no apical meristem protein, putative, expressed	down
LOC_Os01g54600	WRKY family protein	OsWRKY13 - Superfamily of TFs having WRKY and zinc finger domains, expressed	down
LOC_Os05g49420	bZIP family protein	transcription factor, putative, expressed	down
LOC_Os07g39940	bHLH family protein	helix-loop-helix DNA-binding domain containing protein	down
LOC_Os02g07170	G2-like family protein	MYB family transcription factor, putative, expressed	down
LOC_Os08g19590	HD-ZIP family protein	Homeobox domain containing protein, expressed	down
LOC_Os11g35030	GRF family protein	growth regulating factor protein, putative, expressed	down
LOC_Os01g09990	bHLH family protein	helix-loop-helix DNA-binding domain containing protein, expressed	down
LOC_Os03g42370	B3 family protein	B3 DNA binding domain containing protein	down
LOC_Os04g31900	CAMTA family protein	calmodulin-binding transcription activator 4, putative, expressed	down
LOC_Os06g45890	G2-like family protein	MYB family transcription factor, putative, expressed	down
LOC_Os09g11480	ERF family protein	AP2 domain containing protein, expressed	down
LOC_Os10g33760	NAC family protein	No apical meristem protein, putative, expressed	down
LOC_Os03g27390	bHLH family protein	CPuORF35 - conserved peptide uORF-containing transcript, expressed	down
LOC_Os11g07700	NAC family protein	NAM, putative	down
LOC_Os03g22170	ERF family protein	AP2 domain containing protein, expressed	down
LOC_Os06g45140	bZIP family protein	bZIP transcription factor domain containing protein, expressed	down
LOC_Os01g64020	bZIP family protein	transcription factor, putative, expressed	down
LOC_Os02g08500	ARR-B family protein	two-component response regulator, putative, expressed	down
LOC_Os06g48950	ARF family protein	auxin response factor 19, putative, expressed	down
LOC_Os01g69910	CAMTA family protein	calmodulin-binding transcription activator, putative, expressed	down
LOC_Os12g42400	NF-YA family protein	nuclear transcription factor Y subunit, putative, expressed	down
LOC_Os08g33750	G2-like family protein	myb-like DNA-binding domain containing protein, expressed	down
LOC_Os01g09900	bHLH family protein	helix-loop-helix DNA-binding domain containing protein, expressed	down
LOC_Os01g14440	WRKY family protein	OsWRKY1v2 - Superfamily of TFs having WRKY and zinc finger domains, expressed	down
LOC_Os05g46370	bHLH family protein	bHelix-loop-helix transcription factor, putative, expressed	down
LOC_Os04g35660	NAC family protein	no apical meristem protein, putative, expressed	down
LOC_Os07g02800	G2-like family protein	MYB family transcription factor, putative, expressed	down
LOC_Os08g42470	bHLH family protein	BEE 1, putative, expressed	down
LOC_Os08g33050	G2-like family protein	MYB family transcription factor, putative, expressed	down
LOC_Os12g40570	WRKY family protein	WRKY transcription factor, putative, expressed	down
LOC_Os08g23470	B3 family protein	B3 DNA binding domain containing protein, expressed	down
LOC_Os12g02440	WRKY family protein	WRKY DNA-binding domain containing protein, expressed	down
LOC_Os03g38210	MYB family protein	MYB family transcription factor, putative, expressed	down
LOC_Os08g10080	NAC family protein	no apical meristem protein, putative, expressed	down
LOC_Os07g48870	MYB family protein	MYB family transcription factor, putative, expressed	down
LOC_Os12g37970	MYB family protein	MYB family transcription factor, putative, expressed	down
LOC_Os09g11460	ERF family protein	AP2 domain containing protein, expressed	down
LOC_Os05g47650	B3 family protein	B3 DNA binding domain containing protein, expressed	down
LOC_Os01g62920	TALE family protein	homeodomain protein, putative, expressed	down
LOC_Os07g36460	bHLH family protein	helix-loop-helix DNA-binding domain containing protein, expressed	down
LOC_Os03g55590	G2-like family protein	MYB family transcription factor, putative, expressed	down
LOC_Os04g43560	NAC family protein	---	down
LOC_Os08g36220	HD-ZIP family protein	homeobox associated leucine zipper, putative, expressed	down
LOC_Os06g08440	ARR-B family protein	two-component response regulator, putative, expressed	down
LOC_Os11g03540	AP2 family protein	AP2 domain containing protein, expressed	down
LOC_Os04g44670	ERF family protein	---	down
LOC_Os10g30690	MYB_related family protein	MYB family transcription factor, putative, expressed	down
LOC_Os05g35500	MYB family protein	MYB family transcription factor, putative, expressed	down
LOC_Os01g51140	bHLH family protein	helix-loop-helix DNA-binding domain containing protein, expressed	down
LOC_Os08g34360	ERF family protein	AP2 domain containing protein, expressed	down
LOC_Os02g55320	ARR-B family protein	two-component response regulator, putative, expressed	down
LOC_Os06g11330	MIKC_MADS family protein	OsMADS55 - MADS-box family gene with MIKCc type-box, expressed	down
LOC_Os05g04740	bHLH family protein	helix-loop-helix DNA-binding domain containing protein, expressed	down
LOC_Os07g42510	ERF family protein	AP2 domain containing protein, expressed	down
LOC_Os01g39330	bHLH family protein	helix-loop-helix DNA-binding domain containing protein, expressed	down
LOC_Os08g42400	NAC family protein	no apical meristem protein, putative, expressed	down
LOC_Os03g02900	B3 family protein	B3 DNA binding domain containing protein, expressed	down
LOC_Os09g39850	ERF family protein	AP2 domain containing protein	down
LOC_Os03g08470	ERF family protein	AP2 domain containing protein, expressed	down
LOC_Os10g26620	Dof family protein	dof zinc finger domain containing protein, putative, expressed	down
LOC_Os02g17190	MYB family protein	MYB family transcription factor, putative, expressed	down
LOC_Os03g12860	HD-ZIP family protein	homeobox associated leucine zipper, putative, expressed	down
LOC_Os08g09900	WRKY family protein	transposon protein, putative, unclassified, expressed	down
LOC_Os12g06080	B3 family protein	hypothetical protein	down
LOC_Os03g20790	EIL family protein	ethylene-insensitive 3, putative	down
LOC_Os03g20780	EIL family protein	ethylene-insensitive 3, putative	down
LOC_Os01g09640	MYB_related family protein	Myb transcription factor, putative, expressed	down
LOC_Os04g50060	GRAS family protein	GRAS family transcription factor domain containing protein, expressed	down
LOC_Os01g69980	TCP family protein	TCP family transcription factor, putative, expressed	down
LOC_Os02g46030	MYB_related family protein	MYB family transcription factor, putative, expressed	down
LOC_Os02g47744	MYB_related family protein	MYB family transcription factor, putative, expressed	down
LOC_Os05g45020	C3H family protein	zinc finger/CCCH transcription factor, putative, expressed	down
LOC_Os03g31230	MYB_related family protein	MYB family transcription factor, putative, expressed	down
LOC_Os04g49450	MYB_related family protein	MYB family transcription factor, putative, expressed	down
LOC_Os11g47870	GRAS family protein	GRAS family transcription factor domain containing protein, expressed	down
LOC_Os05g03550	MYB_related family protein	MYB family transcription factor, putative, expressed	down
LOC_Os01g65900	GRAS family protein	GRAS family transcription factor domain containing protein, expressed	down
LOC_Os03g63530	NF-YC family protein	histone-like transcription factor and archaeal histone, putative, expressed	up
LOC_Os05g37060	MYB family protein	MYB family transcription factor, putative, expressed	up
LOC_Os01g19970	MYB family protein	MYB family transcription factor, putative, expressed	up
LOC_Os01g52090	Trihelix family protein	transcription factor like protein, putative, expressed	up
LOC_Os02g52780	bZIP family protein	bZIP transcription factor, putative, expressed	up
LOC_Os03g57190	TCP family protein	TCP family transcription factor, putative, expressed	up
LOC_Os06g41770	bZIP family protein	bZIP transcription factor domain containing protein, expressed	up
LOC_Os01g07880	bZIP family protein	transcription factor HY5, putative, expressed	up
LOC_Os03g55220	bHLH family protein	bHelix-loop-helix transcription factor, putative, expressed	up
LOC_Os03g03550	bZIP family protein	bZIP family transcription factor, putative, expressed	up
LOC_Os03g57190	TCP family protein	TCP family transcription factor, putative, expressed	up
LOC_Os06g05350	Whirly family protein	whirly transcription factor domain containing protein, expressed	up
LOC_Os06g13670	E2F/DP family protein	E2F family transcription factor protein, putative, expressed	up
LOC_Os08g10560	NF-YC family protein	histone-like transcription factor and archaeal histone family protein, expressed	up
LOC_Os09g39490	NF-YC family protein	histone-like transcription factor and archaeal histone, putative, expressed	up
LOC_Os03g26210	bHLH family protein	helix-loop-helix DNA-binding domain containing protein, expressed	up
LOC_Os01g07880	bZIP family protein	bZIP transcription factor, putative, expressed	up
LOC_Os09g28310	bZIP family protein	bZIP transcription factor, putative, expressed	up
LOC_Os07g04580	C3H family protein	zinc finger C-x8-C-x5-C-x3-H type family protein, expressed	up
LOC_Os01g60490	WRKY family protein	WRKY22, expressed	up
LOC_Os01g18870	bHLH family protein	helix-loop-helix DNA-binding domain containing protein, expressed	up
LOC_Os04g23550	bHLH family protein	helix-loop-helix DNA-binding domain containing protein, expressed	up
LOC_Os03g26210	bHLH family protein	helix-loop-helix DNA-binding domain containing protein, expressed	up
LOC_Os08g06370	MYB family protein	MYB family transcription factor, putative, expressed	up
LOC_Os12g10540	MIKC_MADS family protein	OsMADS13 - MADS-box family gene with MIKCc type-box, expressed	up
